# Supplementary material for: Off-Lattice Monte-Carlo Approach for Studying Nucleation and Evaporation Phenomena at the Molecular Scale
Source: Materials (Basel). 2021 Apr 21;14(9):2092. doi: 10.3390/ma14092092 (PMC8122685; doi:10.3390/ma14092092)
Supplement: Supplementary file 1 [file materials-14-02092-s001.zip]

Archive with 68 entries (57 files):
- MC_VOF_code/
- MC_VOF_code/out49980.xyz
- __MACOSX/
- __MACOSX/MC_VOF_code/
- __MACOSX/MC_VOF_code/._out49980.xyz
- MC_VOF_code/info.txt
- __MACOSX/MC_VOF_code/._info.txt
- MC_VOF_code/run.sh
- __MACOSX/MC_VOF_code/._run.sh
- MC_VOF_code/MCVoF.py
- __MACOSX/MC_VOF_code/._MCVoF.py
- MC_VOF_code/make_movie_nucl_ev.sh
- __MACOSX/MC_VOF_code/._make_movie_nucl_ev.sh
- MC_VOF_code/input_with_description.txt
- __MACOSX/MC_VOF_code/._input_with_description.txt
- MC_VOF_code/input.dat
- __MACOSX/MC_VOF_code/._input.dat
- MC_VOF_code/.idea/
- MC_VOF_code/.idea/MC_VOF_Evaporation.iml
- __MACOSX/MC_VOF_code/.idea/
- __MACOSX/MC_VOF_code/.idea/._MC_VOF_Evaporation.iml
- MC_VOF_code/.idea/inspectionProfiles/
- MC_VOF_code/.idea/inspectionProfiles/profiles_settings.xml
- __MACOSX/MC_VOF_code/.idea/inspectionProfiles/
- __MACOSX/MC_VOF_code/.idea/inspectionProfiles/._profiles_settings.xml
- __MACOSX/MC_VOF_code/.idea/._inspectionProfiles
- MC_VOF_code/.idea/.gitignore
- __MACOSX/MC_VOF_code/.idea/._.gitignore
- MC_VOF_code/.idea/workspace.xml
- __MACOSX/MC_VOF_code/.idea/._workspace.xml
- MC_VOF_code/.idea/modules.xml
- __MACOSX/MC_VOF_code/.idea/._modules.xml
- MC_VOF_code/.idea/misc.xml
- __MACOSX/MC_VOF_code/.idea/._misc.xml
- __MACOSX/MC_VOF_code/._.idea
- MC_VOF_code/src/
- MC_VOF_code/src/methods.py
- __MACOSX/MC_VOF_code/src/
- __MACOSX/MC_VOF_code/src/._methods.py
- MC_VOF_code/src/rng.py
- __MACOSX/MC_VOF_code/src/._rng.py
- MC_VOF_code/src/__pycache__/
- MC_VOF_code/src/__pycache__/input.cpython-38.pyc
- __MACOSX/MC_VOF_code/src/__pycache__/
- __MACOSX/MC_VOF_code/src/__pycache__/._input.cpython-38.pyc
- MC_VOF_code/src/__pycache__/simulator.cpython-38.pyc
- __MACOSX/MC_VOF_code/src/__pycache__/._simulator.cpython-38.pyc
- MC_VOF_code/src/__pycache__/vof.cpython-38.pyc
- __MACOSX/MC_VOF_code/src/__pycache__/._vof.cpython-38.pyc
- MC_VOF_code/src/__pycache__/particles.cpython-38.pyc
- __MACOSX/MC_VOF_code/src/__pycache__/._particles.cpython-38.pyc
- MC_VOF_code/src/__pycache__/rng.cpython-38.pyc
- __MACOSX/MC_VOF_code/src/__pycache__/._rng.cpython-38.pyc
- MC_VOF_code/src/__pycache__/methods.cpython-38.pyc
- __MACOSX/MC_VOF_code/src/__pycache__/._methods.cpython-38.pyc
- __MACOSX/MC_VOF_code/src/.___pycache__
- MC_VOF_code/src/particles.py
- __MACOSX/MC_VOF_code/src/._particles.py
- MC_VOF_code/src/input.py
- __MACOSX/MC_VOF_code/src/._input.py
- MC_VOF_code/src/simulator.py
- __MACOSX/MC_VOF_code/src/._simulator.py
- MC_VOF_code/src/vof.py
- __MACOSX/MC_VOF_code/src/._vof.py
- __MACOSX/MC_VOF_code/._src
- __MACOSX/._MC_VOF_code
- materials-1174592-supplementary.avi
- __MACOSX/._materials-1174592-supplementary.avi
