# Supplementary material for: Off-Lattice Monte-Carlo Approach for Studying Nucleation and Evaporation Phenomena at the Molecular Scale
Source: Materials (Basel). 2021 Apr 21;14(9):2092. doi: 10.3390/ma14092092 (PMC8122685; doi:10.3390/ma14092092)
Supplement: Supplementary file 1 [file materials-14-02092-s001.zip › MC_VOF_code/out49980.xyz]

1578

A 31.197077738959337 31.194866536837136 1.0651640670634832
A 30.72707880912342 30.585995410196492 2.253630797285586
A 32.50235714968296 31.511974144354486 1.1430841723457004
A 31.73529678182678 30.146370234619855 2.1183016874827487
A 32.07628351133321 30.5001340137795 1.1505290498957048
A 31.671487617492648 32.134049821738145 1.4797384230419979
A 32.721063359174906 30.661607688106624 2.036054240074011
A 31.784108879696664 29.48736009420831 1.1657780251465724
A 31.702379672415592 28.889748826995525 2.01147138308734
A 32.59190945597357 29.527437685336885 1.957654666248711
A 31.737003183085502 31.149345222860514 1.995568119641395
A 32.52433753805237 31.96787211699415 2.114762944821265
A 32.63382019139826 32.59873603722083 1.2059816984459737
A 30.829955937620287 29.44360867040231 2.004529618751251
A 32.016926798876355 33.01037723207837 2.000735372584316
A 31.49427313562484 32.15704027302575 2.5638393143191966
A 32.98750787787147 28.991569693013993 1.123835436627268
A 30.895163017138902 30.17621259996667 1.2276201399043207
A 32.015668670181185 28.415859915316013 1.1377760867588238
A 30.571681428328223 32.24689179491248 1.1547722950577748
A 33.6226059985346 33.21407579798274 1.261820854526014
A 31.522594336513443 33.09550761077553 1.1066015920601808
A 30.831190441083148 32.83548198305084 2.0212207489646996
A 32.56412516608843 33.66917827697457 1.266957710497076
A 32.16466569295146 30.501648910343633 3.002998925466086
A 30.800852706283365 31.58449088064948 1.961567337997256
A 31.236292093340353 33.875806525256415 2.0928227079100927
A 32.38803603667765 33.68395372843371 2.801954532414675
A 33.32834010282533 33.213803962152475 3.077835602778943
A 33.62045068405573 28.827177618909644 1.9906235838308937
A 29.82300309054552 30.100745934993032 1.9382186729460977
A 33.0017105859704 27.898783731553745 1.1300287787802548
A 32.17284496249636 34.33709762552749 2.0238972877152284
A 33.196152292191954 33.77674835594367 2.1137713735923103
A 31.841698319464907 35.42201167559259 2.985921340622009
A 32.327202827483454 31.536164730601016 3.0506461616605542
A 33.31739348527045 32.66086042020468 2.1142377046868224
A 32.40910306032752 32.64881045389913 2.994434396736329
A 32.10724965762351 29.40956417266281 2.940240820311012
A 33.562305234931586 32.09238400030881 1.1371256230398978
A 31.362840411998324 31.143556203227526 2.977170050889255
A 31.351633216813173 33.202927394956276 2.9636322092264944
A 31.66087360866372 34.380482858791865 3.1400461215525874
A 33.277894532401156 34.80800327770411 2.1576914175413595
A 33.06165379574522 28.918092680256837 2.9874266288243225
A 33.04516841322195 29.983907709456975 2.8599603708833485
A 31.1429885059595 29.98696156097575 2.9666165167465817
A 32.95080328490584 27.891320892143952 3.269534791260944
A 33.38823337042708 27.48505056407298 4.251510968711228
A 32.87157731298361 28.474715873226508 4.750163113139581
A 32.32742164311927 31.126545727811784 4.031333648879067
A 32.58101458223533 29.865126057714196 3.735489266272637
A 31.60067360606052 29.357789253071 3.8619204157963396
A 33.501984613761216 31.043076200876413 1.365811628289522
A 32.15543638896194 27.248682566545863 1.1505297629162647
A 33.31457231193781 32.079987690597754 3.1887052029371303
A 34.5734953502194 27.504930317774388 5.5280698200687794
A 31.38598216706886 32.260204283427434 3.578059219289569
A 30.167640954535464 29.41748028863216 2.793902765680104
A 32.77971875388171 26.922006733529237 3.6432916948571816
A 32.063732506707304 28.35479848589751 2.8920046791434304
A 30.473817587830187 30.721133267320624 3.36650696191937
A 32.37533531468346 32.14160635098809 3.9056075105443657
A 32.60693247532465 34.00775442570445 3.7824521024711384
A 32.62931033093476 28.423861778899997 1.9902894122526078
A 30.557007240038313 31.759625730756635 2.9861664212308776
A 33.170944450888754 31.005546654667633 3.3861843069084028
A 32.20631410796193 26.995927791018044 5.508917215093963
A 32.442624041065635 28.72041400698942 3.82544120829553
A 31.78324413532394 33.28852162286643 3.946946142148228
A 33.82359136110179 26.82727348506448 4.954191813338557
A 32.6554914934561 34.79904198478925 1.2122564775869225
A 32.29113059882077 27.68631511917339 4.283457094430931
A 34.01604904038827 28.338133590668473 2.95121938893571
A 33.13274860614921 30.039683504588886 1.0905237576924238
A 32.69380973847579 34.73887558821581 2.955909081082793
A 30.156473470199842 31.00667127668852 1.3325365453027216
A 33.110434393212145 27.483202750794554 5.328981799632315
A 30.991210075188445 31.369294864684374 4.080653124954557
A 34.639421328716104 29.0176176253706 1.9785571621731026
A 33.39878200329846 32.67254538172853 4.092928791977471
A 31.7171043964103 34.296348182856924 4.411861369572581
A 31.47249355008823 27.887671728432167 1.8815183979459145
A 33.98452125554901 28.326227832306145 1.0944867680780621
A 30.425343932770204 33.781560697965304 2.89897348936647
A 31.92036410169676 27.374270247574902 3.3499874101020355
A 34.199547292385326 33.24705169489617 2.2223598499782344
A 33.550420197658305 28.673186972364817 3.9413370134308896
A 31.521825107559632 30.417077085934505 3.8703193821012922
A 33.91548498682669 28.132922766171383 4.878655191510913
A 32.37199429199101 27.466215247102074 2.429759723320599
A 33.89021546114224 27.30661708666011 3.3082415714859974
A 34.55272137951094 33.7298092910088 1.1728440769016735
A 32.65474284421643 33.34871470583609 4.6468658898025685
A 34.39731752686208 27.9988927035593 3.8978485545143493
A 31.776012360770256 31.819851543847477 4.673905575741077
A 33.721783810295115 26.456355312652924 3.8506542423739982
A 32.28783384775743 35.02891959622513 3.9151453887112395
A 34.253096638526756 34.273647147044564 2.1155108575709165
A 33.61422507362437 30.007243514619812 2.0117621871642757
A 32.66002335054813 26.58734830357136 4.717517555598166
A 30.943147132452467 28.541818317398448 1.2717800182290393
A 34.273913882486546 29.142214907798902 4.62357246801257
A 31.038155166991036 27.85107895601533 2.862616197951141
A 34.04132474325599 29.379397863801575 2.8261856397613943
A 33.67757960977026 33.683867748267936 3.978663720469921
A 33.36724566193281 34.80432225326072 3.967169388104229
A 33.70149652017279 29.72631261600178 3.795006075035783
A 33.128796593938034 29.51568075725813 4.5884417966939575
A 31.449672670569264 28.23436388885604 3.8314182757400004
A 31.752870060410448 35.36943022701891 1.2816964962519748
A 31.501059895381378 34.21339794714013 1.1227297082543386
A 30.619620807189477 30.453757710661765 4.452473215106877
A 33.40950204217813 31.403623056597986 2.390895093139261
A 30.861422489304058 34.13400301635268 3.8222216210328
A 29.774870249256498 31.153689022921068 2.3847069092094904
A 32.80433919876817 34.39323720950629 4.79300797991456
A 32.838520886190125 27.563306609727434 6.444969472475359
A 33.83488213187087 26.899137283116602 6.068595464993272
A 30.558698674291374 29.64295367551966 3.7658794494345758
A 29.543882994819427 31.280724232085028 3.547994325589393
A 29.46668416550382 31.83649603314705 1.1626317475922392
A 31.42061615949493 26.89750117100776 2.213861199934035
A 30.356392537616202 28.46542868623512 2.3224779650569
A 31.144616221170857 28.93734285449609 2.929247234296057
A 32.81492100432512 28.544803238660048 6.188078231364484
A 31.247052285168326 35.19675639485938 3.8800192018039543
A 30.657226015254814 34.84581376183773 3.0202685087919217
A 34.532885182742106 32.59289387417961 1.2267229204066121
A 33.713837362453496 35.31934986133123 3.069204872846608
A 34.0465000297875 29.36524057425558 1.1854604553431263
A 32.15976422764365 28.011576764565007 5.38641422595828
A 33.76638746811079 28.039026727527432 5.990765671525148
A 33.569981533940876 34.27413434050969 1.1324414920993113
A 32.999849350191724 25.84144326327373 3.4266720511019204
A 34.24815409798179 32.633309221453956 3.074754423089332
A 35.18835163703185 32.68699674839156 2.3170996646396804
A 30.777893280237915 31.32661531716583 5.144048375636338
A 33.99634778881444 30.48019452327865 3.0048714228905813
A 33.53358634477491 28.984050342347402 5.429124139901243
A 29.936734709143614 32.26182801164694 2.0215369783341846
A 33.31002405248578 31.63629840230568 4.314986630342886
A 32.49352062828836 35.439425345603404 2.113930484093721
A 35.22857479993271 33.749832063075154 2.1946849390864416
A 34.99089398840449 28.38437799876555 4.681628433335553
A 34.24500229889526 31.492695525661045 3.1120433854870506
A 30.720079290959955 28.784400088619343 4.372170908469704
A 33.06156276827686 26.319233845919392 5.693410359788687
A 31.058760321885345 28.00288829160855 5.023332224972553
A 30.711267523467534 33.02090375581758 3.8235147682949884
A 34.29832896925505 31.999592584185322 4.038891686499123
A 31.787980169430377 28.725182622671138 4.727752352878439
A 34.73213843163097 27.156737612653554 4.4295755676925115
A 29.42870765402909 29.27051932001486 3.5046239366754843
A 30.085994194634257 32.76171470433488 2.975361593626434
A 30.88690488291908 32.36743805771694 4.685162303131093
A 34.228569445572866 32.13227114928891 2.115426949784156
A 33.15050030229613 30.56173044387242 4.394773595500746
A 33.79396568369118 32.161108538787815 5.053041856363412
A 31.28189606387168 34.98913386464124 2.1785585468634956
A 33.39831060813733 27.72681027147922 2.2018436650745614
A 32.14919011211009 29.9182976528071 4.721739879902441
A 30.590734572429195 27.626000665873352 3.97313657468185
A 33.67782318787643 34.237431064248206 3.0355584337376014
A 32.10643178885796 26.358743108529556 2.902390381228179
A 32.50265190275387 29.218123584892588 5.424018501583492
A 35.74878179356451 28.179040109459326 1.8569255745038398
A 32.960949479695266 26.520094688050442 6.708581992331891
A 31.95322705460709 26.106644963007447 6.082386447023596
A 33.69354494502769 35.33256244994702 1.2328949456103175
A 30.057625699881505 27.925641734059983 1.145986692328001
A 31.420099749416135 25.703444871772025 7.019645611755525
A 34.64437441425393 34.81881140246989 3.0069352387450703
A 34.53986257398498 28.998365124780697 3.6727786214090923
A 30.1646479623392 32.10061119580644 3.991151176765551
A 31.952411932684463 27.038813830539628 6.718852809630328
A 29.567615822702628 30.257081877812716 2.981083995103836
A 34.1786767398939 26.00079734753819 5.564967491291462
A 31.00638389419766 27.172118249721787 1.1133034056052573
A 31.197056102659495 29.60590920159592 4.847696664463736
A 34.1493569120764 30.223764864448473 4.815483914129429
A 29.640485471487082 32.98996920837086 1.1208652699366173
A 30.973898988869063 26.507946063112446 5.483213851507751
A 30.58056528223675 33.6683661863207 1.2498396486975218
A 29.17942541157825 32.01822984451422 2.9367000180296547
A 31.665230700094256 30.7970771721564 4.917148912791158
A 31.032287379074752 26.83155921539294 3.3077003718353843
A 30.709792825672764 30.322697518020853 5.460852763336161
A 31.53379530329258 27.094068873953074 4.6885172396898325
A 29.919809864740767 31.244069110602133 4.584240748826412
A 35.17656117789451 32.48329580062992 3.4412769110873347
A 31.699456638749623 26.279337762203042 1.0978681794367748
A 29.6992553785443 30.172704578097918 4.0131263004615825
A 35.09220502562826 28.449085386469978 1.0790587563067726
A 34.61742393672457 34.80563184246409 1.2187436565756784
A 34.463680549058985 27.898278091847935 2.005295542161915
A 33.153256227448566 26.781426178384542 2.6901927413418916
A 32.39362578205765 26.52695792987942 1.896890138462181
A 33.15916886189955 30.23657053420315 5.412171937618412
A 29.85130147878081 33.727251265849915 3.812520295381549
A 30.050398599449526 29.221413037832782 1.2924770292825936
A 30.19662228198725 34.48114063749094 2.061779319215566
A 31.35801785057415 31.09236068092288 6.038665885943926
A 33.89391413358982 34.33858038419859 4.822449522372335
A 34.448310554306964 31.574505374394413 1.1809868824668255
A 34.91934347776698 27.508660247176863 3.086661858204758
A 33.389193712361106 25.85010038129982 4.746119811944674
A 34.62642455482854 33.69759345510963 3.1277723693288815
A 31.82202552566308 29.94931823611261 5.707763685565444
A 30.00484024332838 31.10360292829574 5.80222677206621
A 29.882526187412406 32.922415539622236 4.599177161790426
A 31.863461877312577 34.892085298616344 5.265027512889365
A 32.466635735426195 25.505552771408112 5.401917385403068
A 29.100396197382388 29.754952366556903 1.1479352992959266
A 35.06371163791048 29.51908481093122 2.9115383381955353
A 30.03809734256938 29.520247919298694 4.726602988224481
A 33.67082876460635 31.128833773452794 5.277329978812494
A 32.61620403407139 31.22945402087645 5.064844378735867
A 31.933355821110354 33.80599982785054 5.301805672422051
A 30.019764435570565 34.76257727174084 4.058076560776676
A 34.53241757191714 26.117409939132664 4.548302266001704
A 33.78212013002486 25.90508194686851 6.544891313463436
A 32.4922756432556 25.476139990705963 4.29967207340524
A 35.156412481144166 28.451938886195475 2.726149274036286
A 34.702006021048845 35.911261426657454 3.0989709821529656
A 30.85202878434208 34.70180289354166 4.80990384165198
A 31.060093961004213 33.50161310574038 4.677404826600109
A 30.965111061744423 26.554443238489366 6.561516684107496
A 28.515595694165693 29.169709914922745 2.9463961281813695
A 28.699986578989773 30.012006903253507 3.586867204587902
A 29.097325209341985 30.833329397626212 1.5888804716989409
A 31.787654083222147 32.823336689080996 4.969950553216043
A 34.57510033464071 28.681721988134086 5.558899899665268
A 29.475757477898174 30.38490735543892 5.041027061734349
A 35.0877910952083 26.538959368970247 5.295514732878667
A 29.98575571514663 32.11201691711319 5.334133155085145
A 35.166456076595935 29.549021418299585 1.1275713716633613
A 34.23708682721472 35.42193954233075 4.032081101927897
A 31.953396598901634 28.020117455534628 6.474133518431329
A 32.7647238564678 25.429098674934323 6.4011034430004585
A 31.326266344264113 27.426816889923078 5.854499525390573
A 29.427336757723243 29.09769698539749 2.177898157481107
A 31.46753293313086 28.650625418964786 5.813295049406591
A 34.20243363901968 25.1607370275073 4.891903336532417
A 31.844436071347385 26.361258719861485 3.957802917156372
A 30.30444967104124 28.530342738889196 3.440360941458485
A 32.78013727189975 32.334942813869574 4.90914390319959
A 33.14241463281216 35.820918125659304 3.963424875959764
A 33.93040770702064 28.963955540489422 6.433458971790968
A 29.230583695881066 33.45438263490794 2.885383626259864
A 30.38530798945572 27.185820971336216 4.911313165724275
A 28.799200314935284 31.741503885108987 2.0460879261605434
A 29.637505648937065 28.577033844124518 4.273719950672231
A 34.00194023065272 26.105077142361537 2.898024907894427
A 29.880836805142536 33.4331156210043 2.027150213345886
A 29.890365878026945 29.83197685489434 5.864470554050058
A 32.162376375682754 24.396584390755756 4.330929868668323
A 30.098826486337938 27.485286894999454 3.0321982133202234
A 31.66051981737829 30.30283129429444 6.718185369577256
A 30.47920817863194 27.45041615441443 1.991944962181158
A 35.96297095781191 29.03921601725746 3.093256926443427
A 29.69600808611144 34.26992254368949 1.133385290671139
A 34.08157716328279 30.928127432614556 3.9946059982292303
A 33.46052719848234 25.263375973794606 5.650083622056989
A 31.130152935721032 25.751729059964426 3.182377253286548
A 33.39305804623297 35.98948428099967 2.172642272990188
A 30.006231078132934 28.113934223633304 5.107938092760752
A 32.66161095611759 25.536916979867957 2.385875251330441
A 29.251241658814227 32.081929195765504 4.539028974249948
A 35.41435242611908 28.4261699273251 3.764742713421588
A 28.93143978528679 32.864924429450234 2.0726365284994293
A 34.73375949645412 26.50225711194802 3.5458511550910816
A 28.85248898230495 30.96967264749118 4.367583433911208
A 33.724445089697866 33.248243022617025 4.9239735873416235
A 31.000589292962097 29.568436070531543 6.240506227966397
A 30.566450295131652 29.01349818352606 5.501827013958241
A 32.033602386340526 29.19646204439927 6.4597607372328625
A 29.118409637361776 30.585669904854132 6.146293259598294
A 32.46121265329418 32.8980315324851 5.788928324170416
A 34.33692771336068 35.358083882648515 2.0930386203341236
A 35.71789769278832 27.343766112346206 3.8898654182441565
A 35.365471819415625 29.344372005667566 4.4066267160698755
A 35.51626728670667 26.376898796297642 4.3378140206448785
A 34.66845564646645 30.083221757225665 3.8153888960368882
A 33.095577079430214 29.624899141583615 6.325979568995543
A 31.741935583390323 26.080172776710235 4.934745932370421
A 35.06095024514948 25.31058312850074 4.142045160755513
A 31.079674165975323 32.187397612351994 5.707939695473764
A 34.26512114508071 26.969581926148372 2.3822967018000765
A 33.56758592994888 24.747752849757642 6.801494527515019
A 29.029727267194634 29.542616849765142 4.511006843205524
A 35.12514481255781 25.492235257756 5.262196273822337
A 31.44298145044598 33.22081828964868 6.003712303936475
A 30.897514443658313 29.586268961522663 7.312298832833761
A 35.35931659908971 31.88004958210519 1.611955247912558
A 33.950616444647345 25.417495356313893 3.810566018894321
A 34.088220175169354 29.817417495325245 5.822487896122024
A 34.44059891775242 31.07171416059134 2.096272761374716
A 29.438919921405557 28.00699207382274 2.059284141287202
A 34.55655252095319 33.11726750796654 4.186629648879168
A 28.55337371025235 31.847158208116873 3.7853528892621444
A 30.523300613369763 28.172314996272313 6.129527307767412
A 29.297174642980067 32.75728990016504 3.717980765737603
A 38.41784713808441 27.359115389734548 1.0894258378073536
A 32.391879239864565 28.590991850290415 7.267608185485015
A 33.02985067348914 26.67121069189164 1.1116712493822
A 34.40283261006709 34.39299580594525 3.88258492266759
A 35.51799025693917 25.09746828554196 6.403312413115039
A 30.186656275484737 27.173748071678013 6.0874565525911715
A 32.46345235723999 30.747043033409813 6.0403224211186055
A 33.87674276530739 27.26186584373938 1.3128358380869039
A 35.77617434738204 33.31539109982549 2.9961430908180775
A 31.20696651060138 28.654666159767658 6.890847178921107
A 32.247971617337235 31.26054554553706 6.918459237646326
A 33.18935069125152 24.24856981933115 5.880140017904335
A 32.04463146338238 31.850339577440224 5.733297859225416
A 28.836947979033045 30.93633851706985 2.868725369870659
A 29.434037929680212 33.31170165818185 5.496810914669197
A 33.086976394895395 24.723563392180978 4.79687000224367
A 33.1365914542229 31.872819298133273 5.821487582102418
A 35.03870197478671 26.190405688714257 2.232430268079041
A 33.352755285147545 28.315878776926592 7.111604082677516
A 35.9869812539778 32.895088930055465 3.948279958684008
A 28.633477280754594 28.67511682119221 3.942812276910979
A 31.937435972690597 36.07708116108556 3.9617878435179628
A 30.838897119928152 25.62864661188794 6.137302157748483
A 32.67473194235942 30.283151121716944 7.054639107454571
A 35.051955451443796 29.730583739932612 5.366271281056108
A 35.63308770237496 28.79389542080463 5.394752767775212
A 35.939081002399355 27.838775370363166 2.927491116710003
A 30.510926402173986 33.07302180705597 5.504738571867357
A 33.436168144736506 26.10100994072854 1.8914790312759606
A 29.362594954576345 28.33645240804182 3.0924675091169727
A 33.581784010864894 30.688056822493706 6.249537106417119
A 28.424827741086524 27.58956338437275 3.9508309667929926
A 35.409014315158075 27.20154262613503 2.258677461370827
A 29.135444884002208 31.355104628484717 5.304334154166278
A 31.657722271513244 24.991988345142488 6.128169302921741
A 35.556984453555195 27.52750243172047 4.979486677516243
A 35.732445757463594 26.498239947017172 3.203176292590797
A 34.66053998181594 31.46702322401108 4.866342888306817
A 30.84085926804693 26.390861333627257 4.340254353359341
A 34.41791656324647 26.282107451837526 1.432494687754661
A 27.89661859115585 30.092208233848222 2.9673273612745055
A 29.127162509691054 28.638820002228023 1.2719299928285241
A 32.63262629229577 32.33727127369495 6.624006184376775
A 38.39019348667934 26.65365943210207 1.9658909951336676
A 30.73931003902108 32.842596618924254 6.76970518343152
A 31.317782601621023 35.686309088766606 4.837745319027438
A 35.19525139480826 30.179730342794233 6.463752161525185
A 35.196025713719344 31.30278055295353 3.875083362869921
A 30.469502435624566 31.677729815337823 6.6176580009982
A 30.728500614501556 34.89629504662017 1.1652161123230997
A 28.679749340470924 33.59131606891763 1.2669503380544447
A 31.001263330969987 27.585719674266915 6.850819261278954
A 32.8010213712231 35.91759129781279 1.2178863460198028
A 34.96183020118627 30.112054866272917 2.010265675559642
A 32.780935325194164 35.1121190614999 5.821501171495763
A 29.30269038993862 35.21503859255464 2.1501173572614847
A 30.55491686267781 30.47365453159441 6.4788665729574815
A 35.172999257408016 30.52463872861118 4.740985666774209
A 31.569485104642858 32.17496774354949 6.791327530145634
A 31.689332785457392 25.83265201170003 2.092967245355255
A 34.62610036088161 30.733782791439484 5.673086610343315
A 39.09398395400481 28.23535246010872 1.283720598928641
A 27.178468371834658 30.872176635265333 2.9504790929146014
A 28.446683365385933 28.59267071429641 2.092454573977744
A 28.634633685089717 32.88809027718372 4.609734771028154
A 35.50115129388859 33.06020535836 1.3834697598591483
A 31.312736287154284 26.740722074918505 7.581842000968741
A 34.165677332132965 31.76132363127548 6.092781962268051
A 30.10845021279534 33.9441882089712 4.950029229093337
A 33.55367511510847 35.30078797973679 4.953886359184988
A 33.63044319506751 30.66450367933141 7.30196099467576
A 32.539282030426016 35.531521368678526 4.782080214098106
A 30.916696065012353 35.97539515821271 1.1895649258978607
A 34.25641115140175 25.361611311975825 2.131653616577385
A 32.27377851828934 26.286936368234468 7.492807490006099
A 34.98629898540665 27.32621856518088 1.2809771593660095
A 31.986577060446145 29.570721843745574 7.428849134407941
A 29.872572215739673 26.233380297385164 5.648414693679661
A 33.71565349074104 27.37145634396011 7.013353121373796
A 30.13494836874311 28.997000144049508 6.626996878162026
A 28.775144272297673 29.9560629041866 2.1500359240919353
A 35.73179268976666 29.93817063691095 3.6436109590344152
A 34.68185488022859 32.8113418434746 5.182077054865648
A 35.18712437441573 31.680137905012806 2.6853014684282224
A 31.860991408582784 34.98631143355752 6.449612029176195
A 35.28906656978651 34.780787184648204 2.1614433449692974
A 34.48172802226627 30.9155791984871 6.736549947690221
A 30.3387759264559 35.48475289810445 2.117952726781365
A 34.396695830952375 25.085497230757024 6.147270444687446
A 35.104679666366394 30.6781997280195 3.0257436507381508
A 31.02414766708385 34.15952806463473 5.730954261589801
A 29.40150142032651 28.020883568283182 5.971880886703736
A 33.560406913328954 32.863448130805025 6.01171749280766
A 29.568175248615464 34.48026281520718 2.989265989698464
A 31.43548245336858 24.82373600723219 5.037663587182775
A 34.920968411769714 25.35404484830795 1.3242779259569952
A 33.06946972589944 33.79732555411768 5.598168572969745
A 34.86127073625093 25.5269591831602 3.11162262270227
A 29.93319071149454 26.829905678331855 1.1545541484840238
A 29.85934169990944 27.915768367797074 6.954416561219845
A 30.575459170341542 26.14843086730683 8.103266036882985
A 34.10138246500869 24.115386388823424 5.134774680715064
A 31.847662104759337 30.612496557738645 7.776352967787539
A 35.32069430807611 34.948659458663435 4.150422369409355
A 35.73184601450333 30.598066857922795 5.64816870549694
A 30.06598725225772 35.64395581344154 5.040841217339018
A 29.41318439375609 28.907062358315976 5.3685286056250305
A 36.1140401440673 29.92155453525478 4.9539409981109275
A 36.129681991320126 28.425639406312236 4.540272508468485
A 35.74237874895338 29.235389792639758 2.0967149591073446
A 29.83562396401536 35.57982531962916 3.04928475068882
A 32.32308500921355 24.299642987363015 6.613996955100454
A 29.47700137477366 27.55084486622372 4.109894191287457
A 30.20071689113978 26.902982957568 7.252765923179682
A 33.24551567835726 29.355583332572163 7.363002979662294
A 35.35676942206925 28.004387299250816 6.008841947279877
A 38.00467466898272 28.490457198116875 1.1448175767436655
A 38.055614557396694 29.133491958770914 2.9909943892620463
A 35.45045758346094 31.176240955852 6.577238430734719
A 35.629987266194135 35.403578448575 3.1584932039491767
A 28.112027836497905 29.041230481956156 4.798773621302101
A 38.77612498188399 27.536478725261993 2.547000054176882
A 28.8984636271373 28.02503756443038 4.847693884000175
A 30.42250385284422 28.686333240475502 7.6164511548355405
A 31.526142450701506 28.791954470891486 7.975933631416394
A 35.72957925340171 34.36594270467765 3.0097952810116095
A 32.46744161518299 28.10351628288622 8.272483532782626
A 31.729188224673287 27.80243094693865 7.607625440135593
A 32.93153085540993 30.133938655722854 8.086344076693068
A 32.23121669907116 25.12493808586148 7.4305487992242
A 28.5427542090416 33.56666834643101 3.747018094547093
A 36.09434147858998 31.061465485766522 3.186341652553532
A 30.39133319575344 35.790214122831834 3.960990396700786
A 28.491824936028568 32.38195912484063 1.2319590211845988
A 36.04856448834767 30.058443128317563 2.6651766140945248
A 29.101447876356577 27.133750672917767 6.3952467452734725
A 31.618706996552714 25.886018339078948 8.325126906111839
A 28.629618443828107 29.699085012637088 5.597660916764287
A 29.7614638981409 29.917314878851162 7.079263680335142
A 29.604309524316356 26.183012645784753 6.652506195474419
A 36.12067488757884 28.935373611003204 1.1160456546582251
A 35.07127601653348 23.450695631466782 5.98176656402645
A 34.31970821684229 30.438949286285826 1.1999815586023095
A 29.128315191622836 29.12223406462003 6.367824181821184
A 36.155802560318186 28.52350763184948 6.622042241040638
A 37.25608620122078 27.2835137185641 1.204360963217914
A 29.835927404649503 32.54506193492569 6.260608318634331
A 28.15697170924392 31.38720247549941 1.218077347055077
A 31.50775125687945 36.035554994922045 2.1336743815802017
A 29.40082871224736 27.199680219776898 5.249844157509501
A 32.76778303589671 27.3660103698261 7.5327976740896725
A 27.759864272363483 29.285420956928235 3.8143329214304784
A 35.55327830379833 26.371391981001988 1.308634511288258
A 34.25724468426781 23.988043095730248 6.25864602355287
A 35.64364741714664 31.427182267699383 5.000859235692774
A 29.882878655288415 26.997962143365196 8.33862492004412
A 32.74404896907512 36.00203356742851 3.0603283826261727
A 31.752842580620168 24.20095958849413 7.533651087898781
A 32.41647342909126 36.54125892473373 2.1377189055085206
A 33.26878109667443 25.549918306246333 7.449267654679738
A 28.19395467909053 29.217950681224437 1.191801246907559
A 28.058690547663723 30.086045080795877 4.41724749794231
A 32.64675102932373 36.58155507687513 4.741795199830076
A 35.085067939851484 29.088658486865477 6.456527430471037
A 35.728177482634685 30.55520493639638 7.414605532772833
A 35.435555790457926 33.819508782122305 3.884542740974584
A 35.21430717259647 32.2737168388441 4.4783780854195365
A 36.02689374890174 25.509761711489432 3.747295313701035
A 36.099778901599365 31.845224856119586 3.9819032710045557
A 36.49455733485518 29.34082013200965 4.077138251066213
A 30.60247825672852 34.68229418052353 6.583949730452151
A 30.85560286091639 35.888306896016005 2.9937259382568286
A 36.21782552907229 27.283645961247412 1.4211927182041082
A 31.14383057523517 33.87059922060006 6.818644846230747
A 36.325785079412064 26.526207659114114 2.2695810586214047
A 36.10970337064937 30.7404870625585 4.259632901754225
A 32.280027730111016 24.401637168414865 5.505831459816539
A 30.859959660470484 24.61604207735511 6.724644814804166
A 30.16394679257652 33.77848250949753 6.197910977993159
A 28.31929143918675 31.542675738874795 5.942077958490693
A 32.992966293077934 33.38380813393739 6.756133105326447
A 28.79179141633209 32.38443046426408 5.55954549964516
A 37.7693427844904 26.318496104795525 1.1174861895851784
A 35.18664866620674 32.01951175425206 5.87524362271652
A 36.9506016807631 28.247095713298798 1.401768866181371
A 28.023729871306568 30.750308532267805 2.212723811250184
A 34.685653006657866 32.02866541370757 7.031974637880935
A 30.684228115156323 27.73373910635711 7.918887960538276
A 36.75070044789457 30.281750150397432 3.4462903847917925
A 37.89500920558352 27.77811984391879 2.0028568745590722
A 34.47595620900398 33.78976698387415 5.704314170405271
A 31.860568713862513 36.520139869861275 1.1271504799835395
A 32.80800111899147 31.185591148771366 7.807628315594036
A 32.64151830365887 25.63740835981443 1.3490433352999378
A 32.13847433049234 33.94037218280132 6.2961652962490895
A 29.723269774112865 26.182473893556754 4.555611218605193
A 36.00044862814253 29.595782837737364 5.953753307648007
A 35.786400862876505 27.066825366392678 5.9687352973036685
A 30.62703155893832 25.58634485797957 5.009598634764552
A 28.480245181638704 26.878276576195006 4.759614377189433
A 32.8717490106821 23.50485778376467 5.1446363672614135
A 29.104538651835167 33.79316711863494 4.647783731203514
A 33.57532617496318 25.121195651870092 2.8681962081231207
A 32.96557411924011 24.76060864143073 3.69932589828969
A 28.37373623419552 28.445020538847906 5.758127602934834
A 29.240641077794148 31.72018179548909 6.294754452258359
A 34.87359259380033 25.979095679428458 6.3643016952089875
A 29.831736439838945 32.18580962810656 7.284914579242457
A 31.474398334696833 27.941943508666036 8.743044353090234
A 36.58063284251845 28.268097166158295 3.598307258822026
A 28.325359182711708 30.62471678862349 5.255080640595404
A 28.407282942160933 27.304686636105167 5.691442922875272
A 35.937593840528386 32.44226253284143 5.284020955208702
A 36.64624676126989 27.495072441268714 4.521289328858264
A 28.024078555684525 31.677009425684904 2.853423823509361
A 29.109992239158583 34.14494812171905 2.0528473076410605
A 36.78645114544772 29.650939363334327 2.0116149690002163
A 36.57431986108426 28.61403275988992 2.2693063795566575
A 37.01808919189501 31.22733016014098 3.96536633456126
A 28.760983036644795 28.12549122655773 6.821715517714623
A 28.652375371195465 33.97830748893324 6.937137459777296
A 34.19208299480378 29.87251127762723 6.897319839708515
A 31.34697944037616 34.758808108884864 7.38618644122034
A 32.917348134890126 32.22478544628254 7.627975819818677
A 33.259080008044805 31.55334864417088 6.843825971521442
A 32.00634293723847 35.9428334129045 5.637320874258883
A 29.086051932256694 27.30837842756884 3.052761723753069
A 29.130833995994134 27.346006217692125 7.490122144203621
A 33.80103442817929 34.66712873578066 5.913050262629971
A 27.831203052867213 29.53075601207097 2.0969241951592323
A 27.014688102714715 30.267413481604297 2.070477772131564
A 30.346081386134 25.611102479975727 7.111930198781187
A 28.81730133770033 26.31328135319059 5.622057721111921
A 30.70366137772796 28.842124242149282 8.597405767813335
A 30.35960860271009 26.525254972558457 2.531873102486132
A 37.41900624511763 28.23895367467773 2.857115117367354
A 28.37747539188712 32.761536129563964 2.9939615862443993
A 34.7968467990867 27.122861665301016 6.486917074490328
A 34.57385441316298 28.137194025982225 6.795638684090234
A 30.985874259471856 26.98195711523296 8.597413167357457
A 31.920878106169397 33.14635785510763 6.938470159098516
A 37.40942967887949 29.401588127482736 4.690552233904594
A 28.15181957790627 30.311076396983065 1.2325718698091845
A 36.80810783281928 27.52130861543116 2.27954416275025
A 33.973881131876276 31.645580252353124 7.7448669877834755
A 36.275401191879155 32.93107726499434 2.1955664395354693
A 34.56356527274481 32.82724611340076 6.305735920276488
A 36.99363287696613 29.26705937683582 3.060235639195892
A 27.829378210567004 32.63341130651521 3.897016357816746
A 30.51671224087478 24.686143835913352 5.5959302583709345
A 31.43848104374478 33.818282031547156 7.9243401178158805
A 36.1314652266913 32.24260850679117 3.0123490330763136
A 35.25429124198845 30.80641291001819 1.1718797327950594
A 28.86056046746678 33.095455124042864 6.396349228173503
A 37.12121654171506 30.33043271433562 4.517876122333099
A 33.705356453452325 32.54503469215699 7.050531215313829
A 29.352057070285067 35.57218590341496 3.995204201340684
A 36.664599461387795 29.061726733949097 5.3382728668861255
A 36.634843476768594 27.20398098612198 3.2768529552035033
A 36.638409621734105 30.939748360961637 5.186378038581459
A 37.35755681255827 26.613067960366614 2.086957214307037
A 35.59046111023054 33.320191546250186 4.808316644560547
A 27.801123627182115 32.72714585252112 5.197519744653241
A 37.680802858620865 27.12898194110023 2.935032694973044
A 31.79614503514018 28.91002897834409 8.996176896616804
A 34.38456889074285 25.289877568278467 7.18109537437558
A 32.45645291721448 29.171953492891035 8.237314085569206
A 32.05926922867071 26.998959749843877 8.295558226574212
A 31.307443751022255 24.036193043179814 5.715052980184544
A 33.83166880309586 24.409254510048683 4.125947594456358
A 29.719124098960304 33.25114079797635 7.0099772565998
A 35.67294743023816 30.952407946251338 2.148546341806651
A 31.35302073527137 25.375123840104806 4.120739172399041
A 33.7361855926923 36.48733893753955 3.0590346469543874
A 34.43423133865007 36.45998824071131 2.148718154057862
A 27.794023307319712 33.51573430933067 4.518935255426911
A 29.063516823016162 34.31435077795754 5.755918532609939
A 28.291012828983376 28.07504839701582 3.021051592379812
A 27.508802306000092 28.763772084005147 2.80659249341115
A 30.974539393372904 25.04249187037344 7.74822515156118
A 32.16079393811513 30.01525104371837 8.846812677942218
A 36.87429685238729 25.667595521174416 2.1121269585564764
A 29.244560669269422 35.46936056241389 5.828707314748297
A 33.976606009528055 33.674010977335335 6.588027182221407
A 35.58067450253289 34.130093972943634 1.2282315862365074
A 32.26850363351407 23.32434666166074 6.011275401152662
A 32.69259737441308 26.114200598746528 8.50723563758654
A 29.71790051804862 31.061275747604665 7.031821557413786
A 36.744311015121646 33.010282044950834 4.7551913835108115
A 36.90703674117093 30.05931114368143 5.652775989007212
A 36.168150452338324 31.610416349023545 5.9463739069178825
A 29.03655978385365 27.43851261902605 1.2222445318475372
A 31.222171364910956 31.18274864787238 7.131396262720219
A 34.920309073664285 34.10156161459174 4.809912239387643
A 37.33821378927659 28.338214609026878 4.744980349577964
A 29.055372325982944 31.67506842566655 7.743007477279774
A 26.962357003428032 29.617279264889575 3.030048020370304
A 34.399089644849354 26.414639159850747 7.271123914793123
A 29.990753650665294 26.549736664164833 3.642506799660625
A 37.0071338539012 32.33748607961465 3.831939110998065
A 32.46229179296636 35.179168149828854 7.356981167010976
A 34.59980618609127 35.19840012742213 5.02169460309668
A 30.115290511958296 34.7511185182259 5.66531285177917
A 34.511718064173984 24.56004707552494 3.3615103106945794
A 36.58676348133017 26.458121788129226 4.06829807693138
A 29.424298835266374 26.953915601316844 2.0981943932361893
A 33.40492209922528 26.53388613415882 7.739822820201524
A 36.29816427202896 25.7007047408261 4.74773779558016
A 31.91925427634272 31.776725673302987 7.8738833440467575
A 28.433216799888715 27.469061232730724 2.158571920823298
A 30.888089153729343 32.06055672140789 7.661895913630718
A 29.43388497475533 28.820435800496416 7.39312445931136
A 31.77661064444111 36.571869117207754 2.985369921196242
A 35.956828408222734 34.32417074358084 4.725915465783339
A 32.93806876400492 24.339797810744482 7.576305725891153
A 30.598032127693248 33.11074549965556 7.786508918181054
A 36.54983194852244 33.78426451943816 3.9142490941099832
A 37.44724840885022 27.670047850627473 3.848644512426105
A 28.576086341496577 31.07920644823466 6.9306836665608005
A 27.57564055537804 28.301942694652855 3.867771234642726
A 35.43416064027693 33.1257477562875 5.888903828524061
A 31.14822709634898 31.145076958369422 8.260804106481356
A 31.39469528291358 25.228822108451222 1.2729446168988896
A 36.000894894916556 25.386095491517395 1.5181414139457015
A 33.09876943882552 36.08642760235805 5.593370987288661
A 31.24214560482648 29.83776762951162 8.335590826906225
A 38.724663681909426 29.289295269828223 1.166301639191811
A 32.490142043493684 32.41295224316425 8.59083591047677
A 36.911519877147 26.15387804005296 3.0708655831404004
A 36.624938856530896 24.977504239324546 2.949442632216958
A 36.627522856462555 26.295090868510293 1.2639159153215591
A 34.52830019388344 33.08894392643123 7.369099787808977
A 35.848999525047795 24.691559434589028 4.496050304174427
A 36.37249996829777 30.580814704485235 6.521827827580266
A 37.60098590329303 26.516107514779975 3.8211119862273306
A 28.5960361933336 33.11870103869579 7.601572862081204
A 33.62090595057235 33.57018693266443 7.69730619108304
A 28.207148303464034 28.05069002490491 1.2542132288217558
A 29.365928491950058 34.84887922657658 4.893173342384392
A 29.507810615934435 32.858531636558475 8.059120908565818
A 34.89481659289445 34.940168420132174 6.085637368634336
A 35.541683663986554 34.17840705346317 5.713838980160645
A 31.051483494881523 35.26961397165421 5.787500826362511
A 32.59830489102749 33.208643459901204 7.772257729433482
A 31.629632042627776 32.782139324117395 7.879496784415113
A 32.390975622460246 23.412138906680063 7.1829577110707925
A 29.469776867702528 26.26047609606759 7.770961616374559
A 29.67052979208531 27.994537328649276 8.087830858118842
A 36.22137281075119 26.69389629019422 5.079738868959252
A 36.026682470831965 30.139628956280642 1.5013613513670827
A 35.93207932524382 29.557802826538673 6.991448479518294
A 34.66260128729039 35.88467473862674 1.1442385686561491
A 36.332537667267104 31.767838614154602 7.021221248805525
A 33.00963277043781 34.430525835230966 6.54459403594956
A 29.592226564045966 34.52051269765931 6.685047821048624
A 38.61412152228881 28.530535109899947 2.1846028176136416
A 27.460447474289623 28.002487572748272 2.0527747933752813
A 30.27428209949282 33.82459870530299 8.512673144042482
A 32.15070225903759 31.10607130611318 8.755019284877928
A 27.384186010714657 28.74124612892046 5.562898527365178
A 35.8646369899623 25.61593942036848 2.5747467952780445
A 37.590374611411136 28.954955345485367 2.039033039007328
A 34.25382709167883 28.86334234187383 7.513312983699137
A 36.41361546404663 31.74441025583074 2.044806722365325
A 29.799835979845355 35.461424735654305 1.2169854599051175
A 36.19234830457717 34.05240587182336 2.0862645296379903
A 28.694057074654854 29.98302408242598 6.9605043378658635
A 33.641284279618446 23.14298847392203 5.837455417495256
A 35.87754113133992 25.950213145092107 5.810574067570269
A 37.66157145649187 30.898028858937295 3.089601465687157
A 27.925694918446244 29.325828817114193 6.347242257185275
A 37.6609330710955 25.28075545430182 2.9411810762248947
A 30.75828817700966 26.23538025487211 1.625344394240527
A 32.03988995226085 25.243840511608802 3.3104900700040174
A 30.088057913351765 31.428258076217027 8.101512882206576
A 32.284903177525834 34.150584256369704 7.362734085600825
A 30.91228234404689 37.202692016214115 2.934596620034426
A 27.288510637916673 28.68789837844675 1.2289390241727245
A 27.216528538055748 29.724368691910055 1.1257787387818101
A 33.26318346885976 29.520925561990577 8.969134430121604
A 35.682642543036565 27.727836436964562 7.058386530261484
A 36.334417687170266 34.79176419479769 3.806237969174987
A 34.76571594318382 27.44425671426581 7.487347025331097
A 35.005462089739744 33.89929833067583 6.7057453971356225
A 28.927237475384015 26.623208017274777 3.8705182797275395
A 37.11638948218892 29.355537673085916 1.0245011745952026
A 33.47664118101807 37.051012388057885 2.108486614469434
A 28.90565004060046 29.638732394948583 7.902411131095152
A 28.21459791632369 31.810440048482278 4.860735013429066
A 34.69775700224571 34.08612454980611 7.682380339596408
A 36.31579897850746 32.34091630838815 1.1778471492230886
A 30.070650266669706 25.534491678513593 2.9665543777868133
A 36.76642338112009 30.792312627099545 2.412232477590444
A 32.793011643737564 37.1292582961731 2.9720614509656955
A 36.23496318617835 31.163994795922243 1.2032056541182081
A 32.36458023227754 27.545555907580958 9.217125987447806
A 36.31836393084367 27.94568085735668 5.599174514785413
A 37.07332199774676 30.510919533483797 1.370975577086209
A 28.489774196315565 34.24404947785655 2.951264672819525
A 33.40668284893035 28.67613046942279 8.218499771691837
A 35.8946555097588 26.644495385605772 6.950678861606867
A 30.200716521777245 35.70730288838951 6.37331612855197
A 34.65778686646369 30.70478627355772 7.738945487514136
A 33.9598080514929 24.898486140370306 8.122106902021912
A 26.8301263027825 29.19826181437817 2.0700526340864576
A 33.11394159337511 27.1305116030387 8.604203043039888
A 28.025669614132504 27.330490890611003 6.724841756653022
A 30.351670257281505 34.12482807831837 7.430001621600231
A 33.71411012606695 27.724706430453832 7.956260386575017
A 29.260763538442564 26.213239310588698 2.8696462783962513
A 35.4409558655693 28.62958689397203 7.5518803633749325
A 36.441498412750725 33.51506216414281 5.655597495473922
A 27.258318504970564 27.70267844069754 3.0446104724891545
A 27.525244136154647 29.79513601614162 5.462469596602007
A 27.885192143637678 27.85962912803517 4.834065461996929
A 36.7864282479511 33.114209489989975 3.1293411619961256
A 29.896985383052435 25.34343676213174 8.10879748789595
A 27.415240356978014 27.66684371940792 5.801484329719098
A 35.047804514970586 24.45205180868504 5.61592230321839
A 34.61693421825762 28.211291823349892 8.212254455313083
A 28.277661520615208 28.95042927050962 7.303258256055415
A 30.275545151252295 25.494142598100005 4.0086645024828576
A 35.31253773830833 35.86292209476237 2.2194415438920245
A 30.46052064299584 30.584107081498964 7.547550974972541
A 28.071238440647726 30.88618042683224 3.631429730169476
A 35.56530958609663 32.604138399753694 7.02008371027189
A 27.303507934790098 30.821788332145587 7.088302602153283
A 31.98108076993367 37.201806108467366 3.8313321428373417
A 30.822734665125605 24.75848396755756 3.290246471762669
A 28.955766079481705 34.56338339420043 3.8813916648738114
A 37.004748961236345 31.723847116716197 2.9472729870118157
A 34.834990000631535 24.323053886927703 4.384640946332364
A 36.478500382322785 33.43367255032073 1.218953993078318
A 30.378388588037396 27.834903031680692 8.958078489731982
A 28.079704492539197 27.013814484793706 3.1735152093693504
A 38.30258674621575 28.186638902593465 4.324426538310939
A 28.540207276865846 28.683123987913127 8.489070356264692
A 27.9102749572136 32.62877651844167 6.200380574073638
A 35.384533034451245 31.524845061544358 7.678849043324611
A 30.20729602668435 29.675191284622976 8.073702399432673
A 32.822061287053025 28.58867621095851 9.163000045344214
A 35.15941541492942 24.864219610393047 2.298325371742246
A 34.0521969039923 35.70022179707902 5.760563281085331
A 36.91984038706872 29.29975030412895 6.50246127583086
A 28.332677960675255 34.483394829369956 4.766848963964736
A 27.11351371686908 29.28332454366612 4.619910847023114
A 34.02459463672702 29.77452356629075 8.014500325079997
A 31.552939946483804 37.11650953991341 2.084486825298516
A 33.7768341649324 36.44233165159807 1.2872757386416207
A 30.648382020741728 25.27420719964431 2.0980745153501723
A 29.377388939447687 30.576437536068273 8.043080637045204
A 33.77412042971693 25.46064854292199 1.103436246141795
A 28.426535042561564 26.395659262407634 2.2944301921874253
A 33.79991570115085 30.735897855553794 8.36742186080664
A 33.727372437249926 36.299967960920256 4.6889197367243405
A 31.257348491810223 27.392183596361487 9.625564486533408
A 36.34031565468759 32.66141822366051 6.331628597155198
A 35.024439472984504 29.619421114120687 7.508237430360181
A 31.524018947686997 29.64331192411486 9.752840583492096
A 28.14423602139586 30.490234693046656 7.80673730289563
A 31.835179285612057 26.583057443518076 9.235104234796061
A 32.677931942231794 24.52722352771093 2.7534452468156725
A 27.882386375218616 32.435246239043806 2.1149148736149077
A 32.51488743480292 29.365942438039962 9.771473383903507
A 37.67341393949451 29.829307173471886 3.715563586447383
A 37.66440802942967 29.977410504501318 2.5417621869593856
A 33.44132262151668 35.40921989260247 6.646000519767409
A 36.74475148906926 31.92556427186358 4.829878650512554
A 35.5849919906817 35.322550074290376 1.2577864839695385
A 27.216162519622557 30.803094177041228 1.137646186072382
A 34.588628848735375 25.828506978601254 8.077699301671244
A 27.632366563193518 33.115803616866465 1.241808529384427
A 37.26190997976821 31.69441588856282 1.2019481269642656
A 36.53617766760279 34.630977706145444 1.1893227173015504
A 32.08832380082474 28.30853653782978 9.936954754591008
A 37.089315926842474 25.493564609810747 3.9202758850529844
A 31.07860225988551 33.077086708973894 8.741753872763367
A 35.662466545775466 35.167754425108335 5.325330057367685
A 27.371899266261558 32.126352555397816 1.1286420603282752
A 32.293997806869505 24.67895296514028 1.672273968346415
A 37.18770350618289 28.415092892665445 5.9497691697440676
A 34.0796963471919 30.09854579111564 9.228101466409845
A 36.58423776663841 34.593295679520736 5.546925217472005
A 28.53678638162094 32.22849522642783 6.974357670452452
A 27.322915884479915 27.17821310060101 3.973914816416815
A 31.264637628570195 30.529109606984992 9.185156471468513
A 37.08538303887466 34.06471932120631 4.799149827379732
A 37.90402843793852 31.780535411927822 3.7265551249496713
A 28.124856953416028 33.54054332198579 2.1959311121143297
A 36.29662004634737 35.118469172157425 2.1396913010626912
A 30.58899352150038 36.58374402914202 2.1377206171862886
A 37.83884173752738 27.305438428372174 4.719165850337593
A 28.523884136602263 26.156115066912044 6.7134486963972355
A 29.510790770687233 36.2606965407728 2.2637888414785325
A 36.028805712051685 33.59462726330375 6.7509307958185785
A 33.86964255925269 28.037870894465616 8.986294171214091
A 30.557302367500938 36.61491393530749 4.777685492485764
A 35.31059068674229 35.978573262039575 6.013565632049005
A 36.86050876071683 25.509620698075757 5.696735101100056
A 29.922884394228447 25.005199992470377 6.36652546711266
A 34.13877989863977 24.250286721717593 2.2381545140407915
A 38.043601750861875 30.787428214680453 4.04563917471096
A 29.5856098434888 25.313312996272007 5.244154979567958
A 37.901544894464216 25.694538632314632 2.0019203871488513
A 38.50669793430719 30.720512031018778 2.4376404983922817
A 27.250386674515916 31.874655781872494 5.6252800410613375
A 34.18502771751954 32.23350936435155 9.015414159651836
A 33.324944484326856 24.835116431023952 1.7865138982422644
A 31.039154438301946 28.577296994626497 9.664765558019281
A 36.42989202281473 31.28264974066984 8.027354050707071
A 38.86296162065112 26.242322049569385 1.1032427947968233
A 28.842706038802937 34.87481133872632 1.1857670253142722
A 36.52645641556014 24.402057060506326 1.2319087683223213
A 30.56931640310217 29.652927778102427 9.22120141359045
A 27.136243888549465 30.253883742075434 3.839288899675014
A 26.85236421981833 28.0640586659312 4.831541654746995
A 30.330017879139632 32.35455978512759 8.55368316182864
A 35.62986108195038 30.766467960923826 8.485643323697124
A 28.22742809439076 34.904113587830174 2.1848786526359647
A 29.25258354479445 25.318594884592976 7.129191754851492
A 33.03808996444588 30.64894887274127 9.097235099133119
A 27.69847611617299 28.26646188059821 6.652701609581702
A 37.425939093064585 34.44096645126092 3.903073879983274
A 32.91536743789909 26.500242601614485 9.481983127631237
A 34.25749150272456 29.11600539376958 8.728436431661246
A 32.03981071878224 33.492772141564565 8.73003126941618
A 36.77825396191319 34.25419592550017 3.0076370444148726
A 36.100131583772665 24.400836992356993 2.227595159411439
A 31.88769570859149 24.75374919651073 8.45808806577699
A 30.853461427893507 37.10235186535856 1.1798762791790076
A 37.531783331837524 28.72048327140514 3.763903856743125
A 31.777514135371923 24.188076641317465 3.3244089010171574
A 29.943238949403167 36.54716629935429 1.29067527186125
A 36.66009240820995 27.570239484775772 6.552751457504934
A 30.11254879254851 35.186083525139814 7.4376485314220355
A 34.897816588636495 32.37558703860269 8.123789916094385
A 35.62573474310341 24.54259267337622 3.297793916985387
A 27.31710930848488 31.646167892590245 3.7043966176919567
A 26.244261963665448 30.28144592596223 1.1453535387292595
A 38.25418999679397 26.190059252455832 2.9398395527154206
A 30.735993273183652 34.77803368112073 8.242554320953811
A 29.52114644311364 29.854608756024373 8.984532935358608
A 37.918883080873684 29.918692776653963 1.5110408947803065
A 33.35439859898752 34.59145037429407 7.496447108406552
A 27.269287865143273 31.48058836720882 1.9860979274846495
A 37.17007431089885 27.461168922856412 5.49381624385714
A 29.766099896933877 26.061466180160615 8.861181691754645
A 29.54945838283748 28.954932818189192 8.423398915119487
A 30.80043462309988 26.018003649730268 9.144429920986312
A 26.694565741904057 28.847332708071967 3.7459404870867767
A 35.59516442902393 27.71178251132365 8.172307954356073
A 34.25623821346084 24.50790441632274 1.2171806597150885
A 28.067740803491287 26.963644470926397 1.2296322050504402
A 37.81816710280243 32.70180122712641 3.0952578526921615
A 27.22263104040183 32.495920231193224 3.0281062921509196
A 35.498397434503005 24.446647530980382 1.1823647845536496
A 36.0185749547556 29.749847902916407 8.101349611021565
A 37.28998655565083 32.40731985876333 2.138210023380815
A 38.447904851846445 27.12399350497873 3.627025020681317
A 32.826663765963275 37.031898493133525 1.2677605205215499
A 37.70860166847709 32.39815757274628 4.639000710844998
A 30.825709631200922 23.177022415027025 4.292560147959731
A 37.2950243106112 24.607899183221146 2.110437276773156
A 29.153065512422433 28.243384789861768 9.214999871607871
A 29.97090108860285 28.861710345186275 9.488666489906603
A 31.809821570198878 25.446175591088824 9.315171844232825
A 28.075018671061834 30.37728501651436 6.2345742487348605
A 28.556926801614406 31.132575523853276 8.68790453020483
A 27.90124919163059 31.510026606731092 7.6851051065139435
A 27.57711895378298 33.4799287311732 3.1650837889872494
A 26.39800810869782 28.38379323268311 2.795743598043908
A 27.543432974908512 29.84828752521428 7.218306416179979
A 37.174675225746014 33.53637638501839 2.127579904440797
A 31.554128527548084 24.839946707244984 2.4335131361149176
A 33.80565546806895 32.633134463429556 8.130657713301478
A 29.231566892936808 25.594543977640534 3.7507811918854728
A 32.8709693124517 25.0192572029308 8.411689427308758
A 28.366591461747916 33.52751415474338 5.514523476548494
A 27.454118201043382 26.885509317740837 2.1185993869788944
A 28.779128359351358 27.557693540398034 8.468938884232172
A 30.209832344856096 24.64428988127036 4.58257464235649
A 36.6044196489267 32.97097345069048 7.330037693027397
A 27.255941430386134 28.85972269382332 7.507948037330057
A 37.55798326618969 33.29648322742435 3.950805521011364
A 36.08042205674563 24.85544858342032 5.520300020556899
A 33.6935844349675 25.883366843964872 8.644841113220917
A 28.922351697925475 26.314643188938458 1.3312915581278468
A 33.27153690392157 23.259961403254447 7.805314197484415
A 37.19241733243701 32.34783854652194 5.687124533299359
A 28.15512160286305 27.989172958396345 7.7330866333097195
A 30.37432280741634 30.53616000479082 8.64705265071245
A 31.138438826147496 24.155756718944737 4.268843339849264
A 36.82215717528026 30.309537830669466 7.44969875700772
A 26.276468539610498 31.024959682673224 2.142136999592185
A 27.729233520198644 26.505997275654213 6.014718292374161
A 33.596013507526415 23.983098421059523 3.176470415014777
A 30.306012645456963 25.4261894985102 1.0665996943600493
A 26.893233043700423 29.062443338800197 6.51598288100212
A 32.961668723542225 25.47164051197462 9.326762749161556
A 34.30118681257592 26.87197209047151 8.251360658835607
A 30.103476910479312 36.621355538815244 3.2497026151046153
A 39.32543765809406 27.207025069091447 1.6429566249251335
A 37.61769991973416 33.263973654713475 5.2567557175643955
A 26.89705753987657 30.097284101229157 6.403817705716954
A 35.36926964027793 28.964566366840177 8.62442113971337
A 27.824595947004887 29.48644543951377 8.16554980278012
A 33.298097864259034 27.514154652319842 9.72499704537911
A 26.271008942835092 29.152834522351686 1.180350922234354
A 37.20876671941938 31.32965023322028 6.078000757191341
A 31.18682701559732 35.69123734692112 6.842488630581643
A 33.92792286574826 31.14006936354561 9.432661595381825
A 27.342258171364644 30.82799270655959 5.638590776175285
A 28.879160089604486 25.276208491437128 6.1013470841571555
A 29.297213784512117 32.035035167541274 8.694766463991245
A 26.275745402276502 30.35250384807586 3.0745935991406346
A 27.576024782005632 31.04212130224333 4.5657911208458195
A 28.768291272502392 25.808097247499965 4.660015672352163
A 28.812245009280765 29.21779693821442 9.435302362963569
A 35.32829955117769 26.653268662281313 7.91015086276457
A 38.19364570900797 25.621427122410417 3.8386320689693116
A 32.833505897037575 34.180174581240834 8.362471840158108
A 37.28190687214955 31.28904605358836 7.243619828391818
A 31.988994570355825 23.812111722119194 2.203881052602084
A 33.302636254951366 30.031054891645944 9.965607792511587
A 29.714105180837233 32.989855039026516 9.1084175750613
A 32.31551511278356 23.788199522253155 8.31146734496575
A 30.924569107033285 24.270279236510365 1.4991649588569995
A 33.87790738735349 23.445450302865396 1.5045528277754783
A 31.88397101964807 37.72209401903669 2.9326772581785896
A 34.373176522832246 36.823518361151216 4.069699550513181
A 30.67118774261319 23.83329461365934 7.551943630166346
A 27.34375195577739 28.300613849330645 8.396233042888328
A 33.288245358597514 31.714244606252695 8.660368296783428
A 29.753604242298746 24.674708018917592 3.6006706484593436
A 28.415761812217557 30.072363305836927 8.771121991239472
A 30.33578302552924 26.885070501640378 9.461356804240486
A 27.20310939075423 27.70164351388816 7.532574004586797
A 34.60953717967487 31.36676129400731 8.614130428154015
A 29.625384671241058 29.705312355421523 10.095971591398099
A 29.75336274169386 25.875400174967947 1.954029073566201
A 32.22407029848547 27.13304410194971 10.161558657512073
A 27.052429519034934 27.34605156416082 1.210463371500372
A 29.996872410923224 24.575393934454816 7.353059474565103
A 26.57600783081722 31.74802733566604 2.786104213725776
A 26.78507609479129 30.288235487695765 4.823285288177437
A 30.15304248956966 24.375356961041764 8.428886935953065
A 28.19803956225516 26.863525711651953 7.6591839665546955
A 35.895306031498905 24.101918760780226 6.274766570422782
A 39.231223745644 26.52668438833212 2.6303640801459616
A 38.334630794543926 25.22790881711985 1.1641152459196724
A 27.917647753283404 26.289619802497363 4.111099331825974
A 26.647810799255947 28.055929218698246 6.675840170867761
A 38.43987297937266 28.202688078768524 3.3021564219146957
A 26.50230047516536 29.516648112237398 5.555554095283127
A 37.60335172144703 31.31480618603531 4.911323659215132
A 31.887234933115593 34.79105165442459 8.241423480212664
A 34.72209574077276 36.294449287001086 5.087146228179329
A 35.5274117932653 33.263663659337816 7.834273326490081
A 30.576814808510225 31.53408951004968 9.135672219470147
A 38.52949204919855 29.198607352282902 4.014877452980738
A 36.7513084267267 26.59142654109739 6.000316088926051
A 27.7788355790078 33.38546543419371 6.855079717189091
A 26.248995796963627 30.69239418366922 7.230502803809942
A 34.52473985143004 33.31385100437342 8.58622499313205
A 28.286980382446195 25.84740189900624 3.1974017885513706
A 26.189078549388746 29.754162438679458 4.090331555996081
A 29.366040936484893 33.90667295577005 7.922928732819868
A 30.450522080995064 23.790184758417237 3.4830620976165054
A 26.48747984105722 31.03817989649249 4.033378417883067
A 29.94479707712305 27.838444887381048 9.918983585108082
A 38.52408574158325 33.927135587297386 3.767567188944674
A 36.40572305722173 25.69395080786197 6.757649340201155
A 30.013198860827835 24.54185137441375 2.591555116791272
A 26.46093702781946 29.585610680840908 7.344626376964154
A 37.294253375660645 25.335578598175232 1.1834235622547558
A 30.88460109997528 23.968494578357713 2.5195275418460317
A 26.857032325211954 33.1310632104986 3.8457047273404967
A 33.93288689497868 29.071274817362383 9.745724353753062
A 27.036024009808887 32.21134990388516 4.567887287028137
A 30.274750340543754 30.560056038480226 9.718420210108166
A 26.121164567023538 28.86566155916077 4.7457985782995795
A 25.869321365747588 29.307743391580868 3.1585504799149944
A 35.450816503167324 25.74377710903069 7.298565619997667
A 27.263830978237095 25.59048970555883 3.5023650784045426
A 29.304894313868036 35.67087545087572 6.941057681199175
A 29.11925512542946 24.757544328179236 4.5107663719914965
A 28.80179661903531 35.29662663741044 3.0571452997624844
A 38.659156681131506 30.073894592374597 3.209992817137385
A 26.366578764654662 28.49100956767793 5.774789717607212
A 35.07508281562472 35.08139443499961 7.282235120981924
A 31.806788294296823 37.64666513362918 1.1722545406781062
A 36.442156320437775 28.27787113608786 7.6201600024476726
A 31.22072270829225 34.11977037778126 8.982533343881325
A 34.905458114948125 29.955404538288683 8.544968115258916
A 27.0176080855541 27.046103067044193 6.7263942948542335
A 31.432529447693334 32.04228651607405 8.746911286283307
A 31.818537809885985 23.61988760503007 4.938975200429567
A 32.22500505410137 30.60419558715075 9.78388992473486
A 33.163854244537575 23.80670854309578 2.179338135197759
A 26.42002265574416 31.46183907836673 1.1172971866093502
A 31.619925640709745 36.69111394798389 4.8338640712201615
A 33.32996172802529 23.74334606891491 6.759464167151596
A 38.533026895951636 32.879497456177965 4.033229559008033
A 38.23151530213656 31.759864120837275 5.673894539289174
A 30.901168103702396 36.34520499492069 5.746977894380693
A 34.220721994154175 34.65721383346249 6.852003950253126
A 36.792108785919815 35.362863310705904 3.01697257645429
A 34.99702073568472 30.61156413313002 9.406471340265094
A 37.33205290697519 28.395704125147336 7.011506777815524
A 29.29190251892432 28.688766156788787 10.258500126656092
A 28.38133685328076 32.27780077029013 8.290234640985673
A 28.110577704664397 28.05563884861766 9.265303636807955
A 27.968648105301046 34.24220375437292 6.148950640298443
A 29.554322881158484 31.011873893439727 9.029502055514609
A 37.71004588110383 35.0498660252432 4.865604010131206
A 36.447226218413675 27.184927463810833 7.736366462241856
A 38.91797642512259 25.2758538256399 2.9878458897583133
A 37.24701973786584 26.35164622422307 4.877712917421014
A 37.80500365430484 26.60828383471819 5.700684253778289
A 26.970824159961243 30.333325167559174 7.945461448747654
A 38.59784251842647 29.594168451242123 2.2451071383431507
A 36.39851552732285 36.17205865830184 2.472352838143707
A 25.920503522548795 30.00978686120361 2.1398413888178776
A 35.69050860414282 36.47736460622405 3.1937046206556223
A 31.876992198172953 23.831771066039803 1.1266739825718104
A 38.31199353346606 28.922920211311453 5.102543227840241
A 26.380973884742737 28.16229768898344 1.6232768547721181
A 28.67871723566193 25.40021376283834 1.9538731832057277
A 35.79865040536973 34.35289666699257 7.537867145985369
A 26.454555992502716 27.83399222241714 3.8498872456140787
A 35.18338975664228 36.03286634730173 4.096215396374464
A 30.64689809633417 29.66739689102396 10.311688112001873
A 38.609335662983156 31.82544090515009 4.480776068940764
A 26.477415038552177 27.23651341907677 5.800292474497111
A 26.662957921996753 31.318140731100016 5.025535328127449
A 31.02533095916733 36.612627622205885 3.8131660151295383
A 25.820707115903527 29.88159343758602 6.470187431015072
A 26.971611706912515 33.201140280906145 2.1661811901256454
A 29.482565320655727 24.254144902154902 5.569121409580116
A 29.339346915856 27.191913110017786 9.221059311553853
A 28.92470881519844 30.359232942480613 9.73546353569256
A 37.3969007251783 30.387142720259757 6.598578358255336
A 37.774732371978274 24.27679942129172 1.206233153119686
A 37.971463853959015 30.61110617797823 5.713548929896208
A 29.139421220310048 25.090009754057917 2.803059916943318
A 27.14028871376065 33.338439825922414 6.02244467046111
A 27.333698465116317 26.889940479863437 5.072894483432173
A 30.501434499304736 33.55416742973024 9.592291173431992
A 37.48631306244064 32.84759096046904 1.203588350396603
A 38.56800788165986 32.693908714223525 5.186076438147564
A 38.39369657421485 26.35207402957609 4.607451370824132
A 28.89625882245598 36.047747266478815 1.2682740457355977
A 36.01682294793435 32.31304647140203 7.9873560402542285
A 30.684268183261175 37.09978850260373 6.501630569249378
A 26.154876056034123 30.520361629687244 5.6741628284565975
A 37.62578982515254 31.22271619224926 2.0562838985584633
A 25.759458335489043 28.956163204927027 2.1466897038742903
A 34.91516283536326 23.683187848702033 1.643853795807804
A 38.21565119512381 31.823262732569034 2.632080003060396
A 27.77574242344125 29.062104883510553 9.144345578830688
A 27.814516946021485 34.24759171949698 1.4027582407929007
A 32.66522837681698 31.62584251267842 9.511395076941684
A 37.72324341619394 33.816938214283425 3.085968794394286
A 37.227859973348664 33.31714325584487 6.275159639678888
A 33.0335829519667 24.068972933012994 1.073847009334714
A 27.438426067493886 31.08699596598743 8.522772826440626
A 31.469891394022817 28.999903521779924 10.614720625523486
A 38.249912097957015 30.006490959785882 4.679423433635387
A 31.217487436253595 35.703784334752925 7.993793236184882
A 29.908966607507338 25.182550833933043 9.234883631113945
A 25.699206105619673 29.150303748715622 7.890308698825553
A 36.82544071748853 24.7939203449525 4.7723281851038255
A 32.619779292121414 23.393064978532493 3.0878525748848973
A 31.516243062540823 38.24175522327406 2.0438886884599876
A 26.854840883891985 26.226770415157098 4.243457416538142
A 34.2754804614001 23.256606008019265 2.8099574367515885
A 33.90641691116624 26.799181600101267 9.2367812921293
A 36.171244760882075 35.86155449077467 3.970047934446491
A 29.72777586989103 34.7694422538392 8.460278972797115
A 34.99020921923216 24.363859046995646 6.992437381669865
A 26.310202972404678 32.29505929751327 5.387029263749721
A 34.41299855494871 23.550342236179908 3.79332679817453
A 30.925044290907625 32.51853899126882 9.593657182902113
A 36.603609827067665 35.80310145709661 1.3899291300214818
A 30.893011448439143 25.31419517192993 9.93203093269844
A 33.128805924300096 28.512920584622776 10.206979320291412
A 35.09819137761371 24.72548117199911 8.062722110841403
A 38.15786731624966 30.970797556638722 1.1615292559377859
A 37.864032223634396 29.55271332515405 5.823000546172265
A 38.37627453878516 24.6570866063237 2.165790795534855
A 31.17485958067697 24.01373448735098 8.57647601617495
A 39.06079101413491 26.258919741585878 3.6735116340219913
A 28.10715181222181 25.118337305914594 4.131144565995765
A 38.73221627539017 30.931460734084222 4.982074632961302
A 25.140384688973352 29.44880524231115 3.9283839995041507
A 38.15678382497278 33.02830839250237 2.0892088865861305
A 34.80370570924138 27.442572476062985 8.954060597717763
A 37.21273939395318 34.64047658797363 2.0954016952775385
A 38.1872432296165 32.806404638197286 6.291034989152096
A 36.56181856561463 35.28094610599812 4.793478193879144
A 33.90586853548878 34.27899183901021 8.379645994119356
A 30.926080507598783 25.033824395574616 8.770705082826318
A 39.59453998850646 31.28183091692636 4.343150896485899
A 34.76983491787697 28.411939643882175 9.445386446174245
A 31.169054566510045 26.382281532045454 10.095720442384492
A 34.713215684518225 25.240731204021756 8.98694274071602
A 39.424309195764465 27.521455051004807 3.3679362228140266
A 30.36981005752457 28.634208519104842 10.542590416315944
A 37.35714525980869 32.27961872294548 6.758915755245841
A 26.439327538758583 27.370065352600115 2.4421894939616346
A 28.786810403224063 26.483287789765733 8.529772503953438
A 34.675870022457055 22.623304547090015 1.9951374395750436
A 32.47911970047283 37.65299628069624 2.078029067348688
A 32.2828706066124 25.961134063825007 10.121640204731367
A 38.87350034750992 29.99207294825464 5.553108762949691
A 32.517995590530376 36.994679592549865 5.870769973285498
A 34.71469578053795 36.962341142725165 3.0894374426454236
A 33.363665966317015 33.31962065780531 8.706226805038767
A 27.735448717884704 25.902738273330048 5.06591443326325
A 29.69965495998038 24.780206319689764 1.6249553020112213
A 34.985854587238364 26.372070641722566 8.959189100097873
A 27.592908658832354 31.714764584973484 6.705109736323362
A 33.14252891400831 35.26332484064632 8.242201567906882
A 28.215945817157618 35.32889236602937 4.078946445882308
A 29.828042674530273 29.45666735609993 11.15203106561678
A 28.846612624451495 27.693106848280866 10.093246580474073
A 28.569934974517615 35.040182952303404 6.657197214942431
A 31.577443858049794 31.491048269905118 9.672674698941409
A 31.161904364079202 30.594833115022666 10.259674887545405
A 26.350813251081885 27.11826669713483 4.665502516645932
A 26.861422575823962 33.210358757618806 4.953069422394035
A 28.192022195737827 35.17698116619146 5.57202246682718
A 31.606710817478632 36.59566208468749 6.522756279259923
A 33.05008234884586 36.05827312069008 7.456706566363567
A 32.657103553693744 33.44678131639949 9.630160173121844
A 30.288979828543933 23.89765570070594 6.292076643742614
A 28.990111853927413 37.06651450600474 1.5923307713121118
A 36.77577122403305 24.754819491505565 6.501599893067034
A 28.449907560087766 25.79913755888123 7.6790445264428815
A 38.205168703291456 27.880434534046834 5.546424856875096
A 26.608494722750013 27.45855470476672 8.378389825578756
A 27.507204463239738 32.51852362928919 7.414680167939523
A 26.395507891476136 32.16290536858134 3.723098132759337
A 26.750152373407072 29.32895010691142 8.422420184966183
A 27.18736934605985 28.42535047503191 10.068289834633484
A 35.67853746656332 25.657940677367183 8.381955939717592
A 27.91031936546785 29.81420652782545 9.835573774483066
A 36.894483513943946 29.239691632147842 7.575597904250026
A 34.427024886943435 37.53849089583383 2.2483751192688937
A 25.76894498970362 31.305299869179734 3.337346947379414
A 35.121079643163874 23.892034243978568 2.6939781411550983
A 27.395802680216786 34.23270080043015 2.39991999082267
A 30.270918586291348 30.528573831170736 10.807227033190433
A 28.07899611936886 34.021678447723225 7.953039216902115
A 37.611873100884246 34.23259711554277 5.74583423808218
A 33.02221544086939 22.675740508362704 6.644272524863481
A 34.94922716347508 29.463627992104737 9.497169859986766
A 26.74241425972431 31.713187498971873 7.4608370663598125
A 27.862876234482922 25.9028029468842 1.3202701306901836
A 27.806748658884302 25.363701419532298 6.083586031105381
A 28.896610667649657 25.382302790600797 8.635311140213165
A 27.792022698838224 34.35469903256743 3.8255543406121424
A 29.13509907862174 24.246512339543543 6.768921007867913
A 30.51578492159033 37.71719641555087 2.021129318233569
A 25.043526402488293 29.70769352791837 2.6474794765934297
A 30.47117601893837 27.178678744751913 10.592972774244862
A 36.60789947053428 24.36327766561877 3.7797525282017927
A 38.39030247712514 30.07021692916754 6.59486052645372
A 29.613740371819578 36.57641822956506 4.222451290208857
A 38.82045947806901 31.154948051366947 3.4674345430918088
A 25.619117667153496 30.753542255051425 4.601779615133993
A 33.38898072587327 24.01375655783347 8.489331110659991
A 32.97244401797678 27.548907043132882 10.787822385691134
A 28.302639889810198 24.951910572312748 5.225015968736274
A 33.24389216108247 36.8917592777871 3.9094609650783294
A 36.36612183833497 35.73216731837013 5.914403775054961
A 39.34838849157116 31.832870846893655 5.264964851923279
A 26.382369687128847 30.575681527983342 9.197730092052362
A 25.70741888051853 27.854468514118388 5.103531633596858
A 25.2624927613884 29.696524601150298 1.2891596840694541
A 32.75386211778971 29.210660671256555 10.855218624137358
A 39.13030081819745 29.11804717285561 3.076499781385063
A 35.02057091752083 23.290155043173566 7.358136011008163
A 28.819416906777743 33.441066570766324 8.70150474524125
A 25.483536283578683 31.041768684424465 1.427989546302708
A 31.615689562261128 33.54389558741819 9.805635225586581
A 27.343083882983795 34.98867397727437 4.659419902693481
A 29.561843111738558 34.10325644398115 9.279125826247009
A 39.08847249560065 30.25985090378672 4.157086627185345
A 27.733323655091247 35.11345683159306 3.1135134316980873
A 38.16545782303435 32.1242279065773 1.5637562328018213
A 29.61515836818146 31.179089904949063 10.138449584785851
A 27.604776518140092 25.787402237113586 2.4038302336819446
A 32.97045805482196 23.72989854114129 4.053529679682102
A 35.92392358500525 29.869625711254763 9.215052316524108
A 34.69172349190336 37.041439408529534 1.2575508321635411
A 35.578858800511796 36.46848648376759 1.3153167069889604
A 37.54784845598039 34.125013292767 1.1970596231520167
A 32.662874284014116 23.13048363830898 1.4994419641792802
A 37.71242892481384 34.912389671057355 2.9937744256109
A 27.88871442461389 35.41470064604655 1.2256152250803987
A 27.562118692323537 25.87974343271928 7.095560165680952
A 25.579744459409227 29.763500591181206 4.936078391503537
A 37.75123359411958 25.46911439737302 4.952199071832013
A 29.59124129349363 27.845024441834436 10.96328293951226
A 35.85158858774239 34.8427701771259 6.490938181523222
A 25.72400395050648 31.825147102586925 4.4733061488717745
A 25.8343705103732 28.776403058692857 6.733223814796651
A 30.590034437086477 31.60125664835794 10.221994690503907
A 28.911652724351786 35.8691927139647 4.904276088159525
A 36.82171970857304 30.329622156638685 8.542809273954475
A 38.143757292628436 31.196756401378657 6.674206044338643
A 31.36965307481583 23.62285523144526 6.730290696583705
A 27.625960181839805 27.223991145566117 8.478051246516413
A 38.15743519160902 34.04119659774001 2.0494894837960596
A 32.52694274932148 35.91988361133255 6.5326449165120675
A 39.645786115247745 28.186991932336237 2.426816383469846
A 31.160485697537702 37.63916101744391 4.561041686870155
A 28.91499607600272 24.586216490156904 7.760624784976248
A 26.624758643563865 31.219295788463167 6.334522683080289
A 25.405830021668187 30.390587000548845 3.6054876311682142
A 38.12369151217871 28.567642018478356 6.294867154490196
A 39.32223462704578 28.413493681233437 4.153885447233909
A 28.523888108134276 36.00178813980889 2.3407509272918077
A 24.821996611170405 31.366809671185965 3.968947632424531
A 39.02364060096445 32.16616230634964 3.4022367371246247
A 28.2507880581543 27.038349726609827 9.356740747205938
A 35.59239389942961 32.86722971564162 8.929188171122211
A 34.038096525613156 23.996679653227314 7.518631296884275
A 33.765837497915946 23.14464110974227 4.655861700419334
A 39.093060380313574 32.183613081183346 6.269294888246805
A 33.358962719328744 34.1671981429681 9.30232784841211
A 31.96686467789115 32.50581573173396 9.530274126306196
A 25.690634381864186 27.71024856008595 6.396011454891413
A 37.53515902720387 35.22042641211296 1.1688938960433004
A 33.79476685049017 37.53798227217047 3.081364188622679
A 28.738016238994913 31.58949285717679 9.714279239997271
A 27.340393670555255 34.1602342870087 5.286802053172149
A 25.422987725306285 29.124715164024394 5.784920275677008
A 36.35696835173299 26.121078677941068 7.753721982892611
A 29.608251887932425 23.73478122837839 4.256732175126684
A 34.48353704679761 35.86437696991487 6.728956267237659
A 31.338047373108598 35.15903913192451 9.231796699948587
A 33.750341744255266 37.54715138599262 1.1674608738161618
A 31.98171359496189 30.06531784981489 10.64244692763311
A 29.9903872269206 25.960960056073965 9.91450497256592
A 27.138288824073946 26.579827688634403 3.08224721048027
A 29.51174032371489 26.901768230181194 10.26273727156222
A 29.79595502596351 32.08564473725854 9.619401259906617
A 34.10090100439269 35.38419870957724 7.728995721694085
A 37.3731588889843 24.203064081352135 3.0855145686306087
A 28.762397032324216 24.31406312678008 3.49572345083579
A 33.53935104003181 22.88301128819579 3.6325651434250164
A 38.98320008469732 30.350880612153592 1.488333278056233
A 34.171345625072696 23.033671068865797 6.810734520666305
A 29.624536997918053 37.27013615844763 2.473832698632037
A 37.72769520068544 27.471004977077243 6.476934912335126
A 24.96010330962013 28.542141498904684 2.989786709193139
A 25.62449046447874 28.5101868676953 3.9013395788148055
A 32.6514360554515 24.334596212022014 9.286591902002701
A 39.29507555011671 29.38186983540652 4.7782014219090385
A 32.328304086811876 34.393592699337695 9.240832495316852
A 38.77562709264466 33.16945107374338 2.9586026027798664
A 28.62893985249097 32.6131497130729 9.444606065191351
A 39.51446753675117 32.46422401387256 4.405032267328362
A 36.03239169372242 23.435972351022066 1.153210302907977
A 27.387157973460877 35.73919060612088 2.217118730396032
A 34.35317909866575 30.394351061154218 10.266915672086213
A 35.992868226859656 24.81727805016563 7.363100367505096
A 39.552826972212706 29.085276002623093 1.9287295737303745
A 26.574025195743904 34.118715803045795 4.484660673420871
A 39.521757227834364 31.30585957113665 2.5800831005908496
A 36.754774277098484 27.713742438796924 8.817585893347852
A 38.96949374768882 25.70799381826073 2.017660690285267
A 33.165712266229136 31.068350263405552 10.268882954865703
A 30.34938436346132 36.245756035856886 7.3204648124985425
A 26.854883880820164 32.390863648895156 6.473244440089925
A 37.65797152733429 24.590738706849507 4.021427712682636
A 35.83979384666306 23.85117999054495 5.206540217716246
A 31.121784046851097 38.099749746918675 3.611421527154739
A 37.35589606147256 35.671387516707185 2.189989534951744
A 26.81598957329986 25.89870377583432 6.373439953662446
A 31.07849884796889 34.45026978896928 10.09224180541932
A 27.324740445520757 30.101309605129046 8.925944737438114
A 27.736872959137006 33.03740672301507 8.514062422886504
A 28.950698855798706 25.179103841166988 9.766971642058325
A 26.583593476470558 26.169364840723542 5.307014186773432
A 34.75751075297592 28.961943301558495 10.49699463099244
A 34.096744168549826 28.060604728106426 10.185579942725601
A 31.56152094388391 37.363693219236936 5.732312653865649
A 38.955923915095674 27.369162358809238 4.627233223244562
A 35.73028670903291 28.039957857783836 9.223272951319805
A 28.996921417117125 26.256625269167092 9.579031822457889
A 24.6452430706471 30.3909982939251 4.516601885296407
A 27.17473525442186 32.09477003570648 8.372600254416442
A 26.15447768475858 27.34484653808184 7.360124277509742
A 35.60873518921429 30.06803191537032 10.15979699287565
A 29.23117080517112 32.30684075681488 10.534181100688887
A 30.38720970088617 34.74066449860124 9.237501502875242
A 26.972256125602875 26.648518388625224 7.711895940173401
A 38.350360301788875 33.46817003870399 1.1632375719957049
A 32.28479587165649 24.88698903815823 10.156570824887611
A 29.96544183949012 25.040216494351597 10.419538809638455
A 39.235929267946574 28.12182353977115 5.338343081530181
A 33.211307087447594 32.57559158215294 9.40023065162821
A 37.87371353553616 30.428826168924573 7.665120322909206
A 28.611880549974703 23.81806398015468 4.8880358437076135
A 28.85212521525098 34.87916656378646 7.633523749094468
A 30.440002362336948 24.276104998216073 9.553342241514468
A 35.55920870108533 31.78482418693598 8.729177264217284
A 30.278435757756235 37.4377649910748 3.9789659217000004
A 36.009521027468054 30.96053785411646 9.41842067055405
A 38.891390093509074 27.030502783507114 5.616255752276626
A 37.815004314295976 29.367121025640472 7.15511838197708
A 35.97878294736134 36.160798123851364 5.038822684437032
A 24.79813866941254 31.32247004983945 5.055430817883446
A 38.12162268767127 33.984021369367795 4.704016387742015
A 25.293957031238865 32.348935883026456 3.649309045914558
A 30.317128853593033 22.97063366146753 2.74100706214086
A 29.78748495001349 36.54869072185837 5.561456913873567
A 30.9019833542406 38.142058124300064 1.0425159240141495
A 32.20012891953813 37.67705375282089 4.92373821279035
A 34.52559175929054 34.22516438113518 9.21542069641869
A 35.387269868981086 36.9502833065577 2.2559083989821413
A 34.470971832331365 24.14459355575972 8.710971936490363
A 25.926419274508927 32.883545764535704 4.421363374590873
A 39.45486762914804 30.22306535486134 2.5219685623422317
A 34.61332492949434 27.036941936984697 10.043709228839711
A 30.45747959893195 23.698868055362254 5.136707122623915
A 32.20073871854702 35.77998939985403 8.679084507748499
A 33.48477886244658 36.564823601022326 6.465276315808299
A 30.536741707287792 37.42086314242328 5.524279641173778
A 33.74129345426341 24.79913319367914 9.211289940681299
A 33.991015835665245 33.294259486161266 9.566053931973874
A 35.94338146839284 26.82342267585916 8.690664409846073
A 36.44473249716677 36.97206342415893 1.6677164784632603
A 32.05903778877107 23.140751934424042 4.000932529009871
A 36.908446297422074 24.07019801707934 5.617029729671784
A 29.5362921139225 23.687874072045055 2.943061165697871
A 39.06326907463377 30.996212381310766 6.035040106624361
A 34.91215796777984 31.69435480525719 9.641437596548368
A 25.375206158496468 27.320168510172557 4.145770395919685
A 36.47493781736127 28.68613953860473 8.648648703377713
A 38.581492108386 33.6522695303894 5.634872851427645
A 37.06392365517092 32.19823725223547 7.9696619412861835
A 25.28891354538499 30.81984123354775 2.500068215839565
A 31.980634018126956 36.169370749592794 7.4334691132418635
A 28.228855956625143 28.6458805449307 10.180851966235798
A 28.233271276764565 24.931374550983357 7.016167485900216
A 33.371924753393955 22.764376723766297 2.400552198011432
A 29.369844834133996 33.35232464587319 10.111235890351212
A 29.06987308608365 36.309335411898815 3.249467891734096
A 35.450779888406394 33.996783317066736 8.545730882138031
A 33.57756748907273 38.20922123361364 2.0716701120138215
A 36.58829991370438 32.206390735413855 8.957383138127614
A 35.82444246616212 29.03633210388939 9.925924203917392
A 36.81754003381356 34.31167878946292 6.516042367275807
A 26.260387791227537 26.832419551350203 3.5519215372391026
A 33.818818376865295 29.557914601825225 10.723157595191132
A 37.27203736631198 35.53595810886474 4.014613078255207
A 25.7167497319169 31.420663407631277 5.535362266283485
A 32.859089085832196 38.230017360579126 1.214862990938124
A 27.632400992978333 26.105563085619355 8.291004460770637
A 38.91112677296617 27.697082817926997 6.411194663215434
A 36.274801542237405 23.60924108615142 3.049242080561817
A 35.530644529033516 23.664958725962776 3.996412741858516
A 34.83769914833829 34.91573247639467 8.44398486344146
A 29.91453643646092 31.543956354446763 11.147932958416664
A 31.39759250497445 23.138089526817208 3.018659856636079
A 30.7705715966411 29.058313547354167 11.496255865786202
A 35.685832233354446 37.620634966902365 1.3585099644959002
A 29.852723265346164 22.87719859573992 3.6931261495687115
A 39.83407076066365 29.602365837153023 3.7669133908115384
A 31.191209901403667 22.99513857364656 5.7077977375127436
A 25.639331459160875 27.5928544334136 3.1384522548876657
A 26.00222235852852 30.117154241446393 8.253591021243478
A 36.8157181557268 23.6693632079289 4.593141698092216
A 28.719005659874515 34.51370323346925 8.740018178056937
A 31.269410536438205 27.923783723451223 10.511832625046392
A 28.598293036222447 26.850093375518863 10.759909727424386
A 31.0988762555644 29.984623577352618 11.195846771821387
A 27.733734224084724 27.456825683917874 10.311940729338687
A 34.906682923249896 23.388322152011053 4.916344553045933
A 33.007101952191526 30.313588069938135 11.027915573958285
A 29.81338988570496 37.60513256667181 1.1692274007014938
A 28.126727472431927 25.789880500640724 9.18616485968234
A 27.879432581178875 30.881139604281618 9.498635700717577
A 25.779648930020606 26.227202998288018 4.321989414282146
A 28.107274579163676 24.3090555534698 6.006863221805536
A 36.44026570031425 33.34831573329871 8.369426106940965
A 32.112082881107945 31.206705594249094 10.68121908679604
A 38.26957588642834 35.15883384943003 2.0688867226243013
A 37.48388803908601 27.405494424607628 7.517917049396792
A 27.94975862763818 36.470413949526815 1.564894515275951
A 29.518896110355797 35.35021752538166 9.326094633899645
A 39.057158626895365 32.36304338164623 2.2437230111099753
A 26.390935874450943 31.274626886006484 8.395584440324459
A 36.85814384669067 34.026701168343344 7.526901506632557
A 28.69088212503119 29.470803581178153 10.631600812170655
A 32.80731558147815 32.08797302339226 10.462864019908016
A 27.87019456783308 31.92062866622581 9.164830690715464
A 25.61093705622479 31.88004480013624 2.2338804430328323
A 31.559650172945087 24.31281558414917 9.583233360107993
A 37.299535984266484 36.065485488623416 5.023442761506883
A 24.628429361060288 31.536838376708353 1.7999238632619348
A 26.533168553374686 28.404760004859405 9.129815350100403
A 26.798113204818197 34.353532959613936 3.3447830012999447
A 31.497623133379964 32.150116220396 10.529434593114988
A 29.176910491101427 37.33151928205046 3.5547444617375707
A 30.081466343533197 38.04411057382822 3.085903748963026
A 28.12290720688176 26.11514539448542 10.206945920828748
A 25.09002322116868 30.364490825776024 5.70732680866494
A 33.99358352767304 25.768882698565747 9.68482157429679
A 37.65736548164861 36.33674443252392 1.3596916432492436
A 28.479539894964564 37.07984436824905 2.591130968648942
A 29.966909384075606 23.661919719725915 1.8845872621051953
A 26.57264450630173 32.27053242260582 1.8134692723862798
A 28.915592066012348 24.246487424056962 2.148496648296717
A 35.344428690243504 27.89990118993445 10.287122211698438
A 36.314240526221674 37.28325099777434 2.806195390783251
A 34.465894755721045 36.70474544940517 6.063943345285949
A 31.903913138899934 38.73268041126433 1.143805814813824
A 27.916099193412776 24.86413566581907 2.9804414822719973
A 35.97355922022849 32.033495112229105 9.779045296553546
A 35.18861904162902 22.935862828511734 3.2923530276864743
A 26.91644224766644 31.462941555771934 9.33937705121933
A 37.69809888470909 33.194844872318235 7.213989270664751
A 39.039249599445554 31.54897110378368 1.4903822542168195
A 28.68727255100385 36.303611502703355 6.191257467586558
A 26.39679082855582 28.388041796162746 7.76325945556163
A 36.93141731806101 36.33782905768607 3.3610276579856886
A 29.93485276075077 38.71973228789865 1.2157864331267747
A 25.212677998282047 32.38118219934399 5.699670476280158
A 37.34580774735644 35.24771080100905 5.865292126685376
A 33.94345626709978 35.13627596162253 8.978393735084683
A 29.578945508319894 38.25596710313117 2.1243732961826005
A 30.222579420357985 32.78876461954784 10.388215298764393
A 24.799266255088124 31.704464092012522 2.8915019400417803
A 39.82672650134188 30.676827099639922 3.4823057304136453
A 36.39952592849742 34.47034135032439 8.437693303450956
A 39.12339192405337 33.50342112248766 4.720695214904842
A 32.00899224895987 30.614850504510123 11.523674140311787
A 37.932890347670806 35.968604828789886 3.1507593461312347
A 30.31018769107761 33.91627123393117 10.598822824284433
A 29.154574317019463 25.917107215523725 10.63062562281265
A 31.544650140590992 23.134358707070355 7.75145592149347
A 37.72599530369041 24.821552345156675 5.846641050279144
A 35.84608257822689 35.402920391596865 8.049102739989765
A 39.4546766425483 25.198477785941165 1.1809965762309742
A 33.55767091317111 26.578049531485878 10.360536235850306
A 25.458676631096754 27.94117093086244 2.158194611500946
A 30.599571859557138 27.895066265109957 11.434732875693607
A 39.80458295112478 26.234162357822076 1.6626913812942785
A 40.10400894489142 27.10467258766298 2.4203033166006187
A 26.016629860922702 33.05137019045652 6.108259209617967
A 30.208147354889693 35.727869914937756 8.511379875708363
A 38.099028313346174 33.864581244625136 6.58533331323415
A 27.147297077812254 27.510333922598516 9.428666793927569
A 35.75157724404703 23.201505856961024 2.113738521467896
A 38.571807936113345 34.71370544796817 5.473009940516195
A 32.66441585570573 36.991649482678625 7.032870111800725
A 28.201234349608402 24.611085032578615 9.042292434163372
A 33.77326673576609 31.96976637225597 10.073327066656203
A 38.575981643609666 34.564000552985874 1.2088164605200287
A 38.61258089942862 35.71585730938247 1.1487813587300488
A 35.84804809344927 35.815001556929175 6.970596045535057
A 31.11912978561596 31.16123068835584 11.162986149918286
A 29.49177434556188 26.827989956922853 11.371812415122974
A 37.70594197018073 34.780453305132646 7.025250233430411
A 39.62518461681902 32.999949069786744 5.5339938627555965
A 39.1283186362125 32.678686902951526 1.1893459943123155
A 31.172720859758567 36.87371153617277 7.4996669240295875
A 39.09242373518643 28.978394394088536 5.899533385969698
A 28.558256151247733 33.917723626922815 9.606804043892792
A 38.828765199147234 28.985055257845627 7.000800564140076
A 25.580287821311458 32.30584128340701 1.1908198931254463
A 32.228014920372516 28.318960088212027 11.088961989898221
A 26.88468289664019 29.433768025599417 9.643111613485951
A 37.26796120330692 36.718141821399335 2.3866475909948317
A 39.14227217575535 33.48585135852914 1.9414125024341065
A 37.08554765330624 26.59791427152228 7.028406632412227
A 32.25465891072525 33.06083405176174 10.53464845428245
A 27.946828460693343 36.1754721259698 3.280731483176348
A 40.14857575604699 31.835793374106302 3.396892109047619
A 25.40612874496731 28.504631035495574 1.169993459805846
A 31.169191489648046 23.15161632280798 1.8101405997760596
A 24.544352220837048 30.34379694191739 1.790750158298767
A 24.420136339217414 30.505419314186998 3.1233215482905514
A 31.149041541665817 33.16690248269583 10.683647379651662
A 37.48740273471922 28.41792256785557 8.058740864321603
A 33.54926337981591 28.54771276526152 11.14777484415099
A 34.05490072825927 36.596249426715104 7.40317721134052
A 31.970756061095727 29.195680126454665 11.686643267516034
A 33.221652240119894 25.461143150087416 10.449280752614136
A 31.703971706889604 37.60197629779574 6.7469594450667465
A 28.73467722665516 36.96890475722035 5.346210229396821
A 29.476465364545618 23.691196375340272 7.677340724319219
A 26.14370977869257 32.843145837355415 2.880295025091617
A 28.17239219043406 30.66334399729966 10.499865165166565
A 28.608467246964565 24.709266712795923 1.1420391818508524
A 24.7288386099972 28.877020613197267 2.04291917318478
A 32.914899508189386 35.330422101169816 9.326239630673081
A 33.73342009801417 36.14859378617255 8.354256332851943
A 30.208293375745438 25.968051984068016 10.97201457750054
A 27.75667637595907 31.802752736583326 10.185767353605508
A 39.1129433901049 34.603241589572335 4.51152530359104
A 35.59599748402832 27.007247643172736 9.731770910322652
A 25.86585523104296 32.019287262950115 6.70014401106165
A 29.70390756307169 36.72080517113214 6.619480148795993
A 35.01638853074981 36.125911433622264 7.7222739069722675
A 25.418298615142692 30.972640054579827 6.526747465692458
A 34.67975567169484 22.590927787125104 4.187092795595528
A 26.373181758355347 32.70149052031334 7.389255816582589
A 32.99981838976969 34.142452616896485 10.435709548648443
A 28.393995549343536 36.76293228464205 4.205339626222847
A 38.275550097879005 34.9710066251457 3.8445146162994224
A 37.60865316018465 25.78145381007342 6.479667057469487
A 38.55159654691817 25.81393134854735 5.70578857958317
A 25.77111553810536 33.75610567089168 5.2603990830481075
A 38.30484389737251 28.09603114752097 7.284534898586575
A 36.60645340327172 35.09273932436481 7.2478162702173
A 33.525289979670184 22.41213792720807 1.3171697081066653
A 39.7124607028439 30.452116695325852 5.011451874673361
A 36.89549179030582 23.57507077772168 1.970157474000004
A 28.50284741334616 28.136606308072803 11.121797062829138
A 27.072273400612183 25.183757901377973 4.560032901354136
A 25.00709681874142 28.67238671053201 4.8077126474119725
A 27.758681381028136 25.06250786781309 8.064507561270146
A 38.29721244694665 26.60972311357033 6.654101527202871
A 26.472464570589374 33.16810120148579 1.1428036749362958
A 36.48505682656541 38.00672286031766 2.0510291841812434
A 38.34592713853343 36.23106548218058 2.1797139323316497
A 31.856785505916918 34.07465917514636 10.753442271333201
A 37.268493543192754 25.497566233482207 7.445157163403932
A 32.11524739749731 34.88501955633982 10.144317188672717
A 35.04543277220796 25.754440365824834 10.131391551811253
A 27.006444904115046 30.54373704399913 10.124496781919158
A 30.59986194316298 38.77584186419849 2.052377626113594
A 27.68150619696823 24.916697789914924 1.829158989153803
A 27.831162006687368 36.0445298649371 4.816066330764443
A 29.217883045040068 24.428956142999237 8.836268478445705
A 29.596547624189423 34.66175138577818 10.20631782328709
A 30.726919893734156 32.22960052723064 11.259238318353894
A 29.13078138809651 23.727003262192046 1.1938575634732862
A 38.77658473569898 34.47829290842636 2.8240457989275454
A 29.21270909747109 30.409652864933022 10.811622881609944
A 30.939475489780293 39.276611472945646 1.1376424564048655
A 29.607417156081645 37.6107622973621 4.810409390274436
A 35.39853582140057 37.99431971702722 2.34383244793862
A 33.629140025470406 37.14644207591193 5.478400196228182
A 27.522703829966474 34.38804600397126 7.143745079636574
A 38.91120253466068 24.280910876579572 1.192073808610441
A 24.7200160124339 32.36513167759406 4.657638948876415
A 31.713323975913223 22.644425064232195 6.640504052862529
A 28.777688257303094 31.391557312011713 10.896269380766897
A 35.85733493398873 25.927845115587132 9.44935969877988
A 38.295151797309494 35.92038804711768 4.310389411635695
A 25.941313706152144 33.66646215636285 3.5620825832709677
A 27.28417641287671 26.478967243712393 9.292378322686996
A 34.37925924342127 22.522667415812624 5.414115806110205
A 40.33223809972408 32.01547831576319 5.011742022261022
A 34.71205325229095 35.95500137163328 8.793338720034813
A 29.946135553717614 22.76403023218737 4.8597696544602496
A 34.655807611066855 38.199409048445546 1.350689468067139
A 27.076799814496198 33.5097951293923 7.711224486026913
A 29.623022381030022 37.64291322072968 6.087334585562347
A 35.208692643605154 36.73772644624115 6.866838023252786
A 25.140582497138524 26.572619529161603 3.2146329407580185
A 32.7799976164475 38.013557173125456 3.6231027679517864
A 41.001908993534734 26.06828358341008 1.2763444324955344
A 36.73798563759775 26.08020611908286 8.75028555225581
A 27.282470322307198 32.72612001905217 9.523830591421575
A 26.01003392403945 26.544769597798577 6.5833189059980235
A 39.64457564139739 33.037722312193374 3.5820793439634144
A 34.59170169550926 32.6868499469012 10.232956228964031
