# Supplementary material for: Off-Lattice Monte-Carlo Approach for Studying Nucleation and Evaporation Phenomena at the Molecular Scale
Source: Materials (Basel). 2021 Apr 21;14(9):2092. doi: 10.3390/ma14092092 (PMC8122685; doi:10.3390/ma14092092)
Supplement: Supplementary file 1 [file materials-14-02092-s001.zip › MC_VOF_code/info.txt]

# out.dat contains
# column 1: time step
# column 2: energy
# column 3: number of particles in the simulation box

# make_movie* file can be used to make a movie from the povray snaphots
