# Supplementary material for: Off-Lattice Monte-Carlo Approach for Studying Nucleation and Evaporation Phenomena at the Molecular Scale
Source: Materials (Basel). 2021 Apr 21;14(9):2092. doi: 10.3390/ma14092092 (PMC8122685; doi:10.3390/ma14092092)
Supplement: Supplementary file 1 [file materials-14-02092-s001.zip › MC_VOF_code/run.sh]

# Command for Running the program
python3.8 ~/PycharmProjects/MC_VOF_Evaporation/MCVoF.py -i ./input.dat > log.out 2>end.dat &
