# Supplementary material for: Off-Lattice Monte-Carlo Approach for Studying Nucleation and Evaporation Phenomena at the Molecular Scale
Source: Materials (Basel). 2021 Apr 21;14(9):2092. doi: 10.3390/ma14092092 (PMC8122685; doi:10.3390/ma14092092)
Supplement: Supplementary file 1 [file materials-14-02092-s001.zip › MC_VOF_code/MCVoF.py]

from src.simulator import Simulator

#
# Author: panos
#

print(""" 
****************************************
*               MC_VOF                 *
*    Evaporation and Nucleation        *
****************************************
""")

# Main simulator Engine
simulator = Simulator()
simulator.run()
