# Supplementary material for: Off-Lattice Monte-Carlo Approach for Studying Nucleation and Evaporation Phenomena at the Molecular Scale
Source: Materials (Basel). 2021 Apr 21;14(9):2092. doi: 10.3390/ma14092092 (PMC8122685; doi:10.3390/ma14092092)
Supplement: Supplementary file 1 [file materials-14-02092-s001.zip › MC_VOF_code/make_movie_nucl_ev.sh]

for i in $(ls -1v *.pov); do povray -D +H600 +W860  +I$i; done
ls -1v out*.png > storyboard.txt
mencoder mf://@storyboard.txt -mf w=860:h=600:fps=6:type=png -ovc lavc -lavcopts vcodec=mpeg4:mbd=2:trell -oac copy -o zmovie.avi # this usually results in a higher-quality movie
rm *.png
