# Supplementary material for: Off-Lattice Monte-Carlo Approach for Studying Nucleation and Evaporation Phenomena at the Molecular Scale
Source: Materials (Basel). 2021 Apr 21;14(9):2092. doi: 10.3390/ma14092092 (PMC8122685; doi:10.3390/ma14092092)
Supplement: Supplementary file 1 [file materials-14-02092-s001.zip › MC_VOF_code/input_with_description.txt]

[MC]
mc_mode = evaporation      --> Here, you can choose "std_nvt"  (standard MC NVT), or "nucleation" (for nucleation algorithm) or "evaporation" (for evaporation algorithm)
mc_T =  1.0                --> The temperature of the system
mc_steps = 50000           --> Total number of MC steps
mc_potential = VDW         --> For the time being only LJ potential (no need to change this flag)
mc_cutoff = 2.5            --> Cut-off of the potential
mc_wall_eps = 1.0          --> The value of the parameter \epsilon_{s}
mc_dr = 0.40               --> The dr for the MC local moves
coord_file = out49980.xyz  --> The name of the input configuration file
[KMC]
mu = -0.4                  --> The chemical potential
kmc_cutoff = 1.5           --> The distance r_{n}
kmc_density = 0.7          --> The density \rho_{c}
[VOF]
vof_gridsize = 4           --> The mesh size L
lx_box = 64                --> The size of the simulation box in the x and y directions
lz_box = 48                --> The size of the simulation box in the z direction
[OUT]
out_equilibrium = 0        --> Output data after this particular MC step
out_freq = 20              --> Frequency of data output
out_name = out             --> Name for the output data
