# Supplementary material for: Off-Lattice Monte-Carlo Approach for Studying Nucleation and Evaporation Phenomena at the Molecular Scale
Source: Materials (Basel). 2021 Apr 21;14(9):2092. doi: 10.3390/ma14092092 (PMC8122685; doi:10.3390/ma14092092)
Supplement: Supplementary file 1 [file materials-14-02092-s001.zip › MC_VOF_code/input.dat]

[MC]
mc_mode = evaporation
mc_T =  1.0
mc_steps = 50000
mc_potential = VDW
mc_cutoff = 2.5
mc_wall_eps = 1.0
mc_dr = 0.40
coord_file = out49980.xyz
[KMC]
mu = -0.4
kmc_cutoff = 1.5
kmc_density = 0.7
[VOF]
vof_gridsize = 4
lx_box = 64
lz_box = 48
[OUT]
out_equilibrium = 0
out_freq = 20
out_name = out
