# Supplementary material for: Off-Lattice Monte-Carlo Approach for Studying Nucleation and Evaporation Phenomena at the Molecular Scale
Source: Materials (Basel). 2021 Apr 21;14(9):2092. doi: 10.3390/ma14092092 (PMC8122685; doi:10.3390/ma14092092)
Supplement: Supplementary file 1 [file materials-14-02092-s001.zip › MC_VOF_code/src/methods.py]

import math
import random
import shutil
import os
import sys
from .rng import rng
from .vof import VOF

class Methods:
    """The different methods"""
    def __init__(self):
        self.vof = VOF()
        self.Nacc = 0                   # for the standard MC moves
        self.Nacc_remove = 0            # remove a particle during a standard MC move (considered evaporated
        self.Nattempt = 0               # for the standard MC moves
        self.Nacc_kmc_add = 0           # adding particle succesfully
        self.Nacc_kmc_remove = 0        # removing particle successfully
        self.Nattempt_kmc_add = 0       # attempts to add a particle from a cell
        self.Nattempt_kmc_remove = 0    # attempts to remove a particle from the cell
        self.energy = 0.0               # total energy
        self.boxX = 0.0                 # final box dimensions after defining the lattice
        self.boxY = 0.0
        self.boxZ = 0.0
        self.hboxX = 0.0
        self.hboxY = 0.0
        self.hboxZ = 0.0
        self.beta = 1.0
        self.dr = 0.4         # this should be adjusted depending on the number of accepted/attempted moves
        self.density_threshold = 0.65  # Number density: something between 0.6 and 0.7  --> to find this optimum value
        self.ids_stock = []   # A list of available particle ids when we remove and (nucleation) add particles
        self.kb = 1.0         # K_b will be unity
        self.mu = 0.0         # chemical potential
        self.T = 0.0
        self.kmc_cutoff_square = 0.0  # Cutoff for nucleation/evaporation interactions
        self.pov_configuration = ""

    def initialise_parameters(self, parameters, myparticles):
        """Initialising parameters, such as beta, grid size, cell lists, etc."""

        self.boxX, self.boxY, self.boxZ = self.vof.initialise_cells(parameters, myparticles)
        self.hboxX = self.boxX / 2.0    # define hbox for using it for minimum image convention
        self.hboxY = self.boxY / 2.0
        self.hboxZ = self.boxZ / 2.0
        self.T = parameters['mc_t']
        self.beta = 1.0 / (self.kb * self.T)
        self.mu = parameters['mu']
        self.dr = parameters['mc_dr']
        _kmc_cutoff = parameters['kmc_cutoff']
        self.kmc_cutoff_square = _kmc_cutoff * _kmc_cutoff
        self.density_threshold = parameters['kmc_density']

        self.pov_configuration = '#include "colors.inc" ' + "\n" \
                                + '#include "textures.inc"' + "\n" \
                                + "camera { \n" \
                                + "location <" + str(self.hboxX) + ", " + str(self.hboxY) + ", " + str(-self.boxZ*2.0) + "> \n" \
                                + "look_at  <" + str(self.hboxX) + ", " + str(self.hboxY) + ", " + str(self.boxZ*2.0) + "> \n"  \
                                + "} \n" \
                                + "plane { < 0, 1, 0> 0.0 texture {  New_Brass }  } \n" \
                                + "background { White } \n" \
                                + "light_source  {<" + str(0.0) + ", " + str(self.boxY) + ", " + str(0.0) + "> color White shadowless } \n"

        self.energy = self.initial_energy(parameters, myparticles)

    def standard_nvt(self, parameters, myparticles):
        """Standard nvt"""

        self.initialise_parameters(parameters, myparticles)

        for mc_step in range(parameters['mc_steps']):       # Main MC loop
            for mc_cycle in range(len(myparticles)):        # of particles changes during simulation
                selected_particleid = random.choice(list(myparticles))
                selected_particle_cellid = myparticles[selected_particleid]['cellid']
                self.mc_nvt(selected_particleid, selected_particle_cellid, parameters, myparticles)
            if mc_step >= parameters['out_equilibrium']:
                if mc_step % parameters['out_freq'] == 0:
                    self.print_output(mc_step, parameters, myparticles)

        self.print_final_statistics_std_nvt()

    def mc_nvt(self, _particleid, _particle_cellid, parameters, myparticles):
        """Standard MC NVT"""
        _old_x = myparticles[_particleid]['x']
        _old_y = myparticles[_particleid]['y']
        _old_z = myparticles[_particleid]['z']
        _energy_old, _energy_wall_old, _flag  = self.particle_energy(parameters, myparticles, _particleid, _particle_cellid, _old_x, _old_y, _old_z)
        try_x = myparticles[_particleid]['x'] + ( (rng() - 0.5) * self.dr )
        try_y = myparticles[_particleid]['y'] + ( (rng() - 0.5) * self.dr )
        try_z = myparticles[_particleid]['z'] + ( (rng() - 0.5) * self.dr )
        # Periodic Boundary Conditions
        if try_x < 0.0: try_x += self.boxX
        if try_x > self.boxX: try_x -= self.boxX
        if try_y < 0.0: try_y += self.boxY
        if try_y > self.boxY: try_y -= self.boxY
        if try_z < 0.0: try_z += self.boxZ
        if try_z > self.boxZ: try_z -= self.boxZ
        # find the new cell of the particle since particle may have moved to another cell. It might not be necessary though since gridsize >> cutoff
        _icellx = math.floor(try_x / self.vof.gridsize)
        _icelly = math.floor(try_y / self.vof.gridsize)
        _icellz = math.floor(try_z / self.vof.gridsize)
        _particle_cellid_new = str(_icellx) + 'x' + str(_icelly) + 'x' + str(_icellz)
        _energy_new, _energy_wall_new, _flag = self.particle_energy(parameters, myparticles, _particleid, _particle_cellid_new, try_x, try_y, try_z)
        # print("Old", _energy_old, "new", _energy_new, "difference", _energy_new-_energy_old)
        self.Nattempt += 1
        if rng() < math.exp( -self.beta * (_energy_new - _energy_old) ):
            self.Nacc += 1
            self.energy += (_energy_new - _energy_old)
            if _particle_cellid_new != _particle_cellid:   # cells housekeeping in case the particle moved to a new cell
                myparticles[_particleid]['cellid'] = _particle_cellid_new
                self.vof.cells_particles[_particle_cellid].remove(_particleid)
                self.vof.cells_particles[_particle_cellid_new].append(_particleid)
                self.vof.cells_density[_particle_cellid] = float(len(self.vof.cells_particles[_particle_cellid])) / self.vof.cellvolume
                self.vof.cells_density[_particle_cellid_new] = float(len(self.vof.cells_particles[_particle_cellid_new])) / self.vof.cellvolume
            myparticles[_particleid]['x'] = try_x
            myparticles[_particleid]['y'] = try_y
            myparticles[_particleid]['z'] = try_z

    def print_final_statistics_std_nvt(self):
        _acceptance_rate = (float(self.Nacc) / float(self.Nattempt)) * 100
        print("Acceptance: ", '{:3.2f}'.format(_acceptance_rate), "% ", sep='')


    def print_output(self, _mc_step, _parameters, _particles):
        """Print data: coordinates (xyz) and thermo (dat)"""
        _coord_file = _parameters['out_name'] + '.xyz' # number of particles changes, so different files
        with open(_coord_file, 'a') as fout:
            fout.write(str(len(_particles)) + "\n")
            fout.write("\n")
            for every_particle in _particles:
                fout.write(_particles[every_particle]['type']  \
                            + ' ' + str(_particles[every_particle]['x']) \
                            + ' ' + str(_particles[every_particle]['y']) \
                            + ' ' + str(_particles[every_particle]['z']) \
                            + "\n")
        _thermo_file = _parameters['out_name'] + '.dat'
        with open(_thermo_file, 'a') as fthermo:
            fthermo.write(str("{:<8d}".format(_mc_step)) + ' ' + str("{:.5f}".format(self.energy)) + "\n")

    def make_pov_xyz_directories(self):
        if os.path.exists('pov'):   # remove these parts if you do not want to overwrite the directories
            shutil.rmtree('pov')
        os.makedirs('pov', exist_ok= False)   # make directory
        if os.path.exists('xyz'):
            shutil.rmtree('xyz')
        os.makedirs('xyz', exist_ok= False)
        return None

    def mc_kmc_vof_nucleation(self,parameters, myparticles):
        """Main routine for nucleation"""

        self.initialise_parameters(parameters, myparticles)

        self.make_pov_xyz_directories()

        for mc_step in range(parameters['mc_steps']):       # Main MC loop
            for mc_cycle in range(len(myparticles)):        # of particles change during the simulation
                selected_particleid = random.choice(list(myparticles))
                selected_particle_cellid = myparticles[selected_particleid]['cellid']
                self.mc_nvt(selected_particleid, selected_particle_cellid, parameters, myparticles)

            selected_particleid = random.choice(list(myparticles))
            selected_particle_cellid = myparticles[selected_particleid]['cellid']
            self.mc_kmc_nucleation(selected_particleid, selected_particle_cellid, parameters, myparticles)

            if mc_step >= parameters['out_equilibrium']:
                if mc_step % parameters['out_freq'] == 0:
                    self.print_output_and_pov(mc_step, parameters, myparticles)

        self.print_final_statistics_nucleation()

    def mc_kmc_nucleation(self, _particleid, _particle_cellid, parameters, myparticles):
        # coordinates should be within the _particle_cellid   cell ---> Define its coordinates

        _test_particle_id = 0
        _test_particle = {}
        if len(self.ids_stock) > 0:   # Get id for the new particle
            _test_particle_id = self.ids_stock[0]
        else:  # generate new ids if not any ideas available
            max_id = max(list(myparticles))
            additional_ids = [k for k in range(max_id + 1, max_id + 1001)]
            self.ids_stock.extend(additional_ids)
            _test_particle_id = self.ids_stock[0]
        # Generate coordinates within the chosen cell and the neighbouring ones (not the bottom ones)
        _coordx = self.vof.cells_size[_particle_cellid]['xlo'] - self.vof.gridsize + (rng() * 3.0 * self.vof.gridsize)
        _coordy = self.vof.cells_size[_particle_cellid]['ylo'] - self.vof.gridsize + (rng() * 3.0 * self.vof.gridsize)
        _coordz = self.vof.cells_size[_particle_cellid]['zlo'] - self.vof.gridsize + (rng() * 3.0 * self.vof.gridsize)
        if _coordz > 0.0:
            if _coordx < 0.0: _coordx += self.boxX
            if _coordx > self.boxX: _coordx -= self.boxX
            if _coordy < 0.0: _coordy += self.boxY
            if _coordy > self.boxY: _coordy -= self.boxY
            if _coordz < 0.0: _coordz += self.boxZ           # this can be removed as _coordz > 0.0
            if _coordz > self.boxZ: _coordz -= self.boxZ
            _icellx = math.floor(_coordx / self.vof.gridsize)
            _icelly = math.floor(_coordy / self.vof.gridsize)
            _icellz = math.floor(_coordz / self.vof.gridsize)
            _particle_cellid_new = str(_icellx) + 'x' + str(_icelly) + 'x' + str(_icellz)

            _energy_new, _energy_kmc_wall_new, _flag_kmc_new = self.particle_energy(parameters, myparticles,
                                                                                        _test_particle_id,
                                                                                        _particle_cellid_new, _coordx, _coordy,
                                                                                        _coordz)
            _energy_old = 0.0
            self.Nattempt_kmc_add += 1
            if _flag_kmc_new == True:
                if rng() < math.exp(-self.beta * (_energy_new - self.mu - _energy_old)):
                    self.Nacc_kmc_add += 1
                    self.energy += (_energy_new - _energy_old)  # I am not adding mu here for consistency with the std_nvt
                    # Add particle to the cell list and ALSO to the myparticles dictionary!!!!!
                    self.vof.cells_particles[_particle_cellid_new].append(_test_particle_id)
                    self.vof.cells_density[_particle_cellid_new] = float(
                        len(self.vof.cells_particles[_particle_cellid_new])) / self.vof.cellvolume
                    _test_particle = {'type': 'A', 'cellid': _particle_cellid_new, 'x': _coordx, 'y': _coordy, 'z': _coordz}
                    myparticles[_test_particle_id] = _test_particle
                    self.ids_stock.pop(0)

    def print_final_statistics_nucleation(self):
        """Printing final statistics for evaporation"""

        if self.Nattempt == 0:  # in case I am skipping the std nvt in nucleation
            acceptance_rate = 0.0
        else:
            acceptance_rate = (float(self.Nacc)/float(self.Nattempt))*100
        acc_rate_kmc_add = (float(self.Nacc_kmc_add)/float(self.Nattempt_kmc_add))*100
        print("Acceptance rate (std nvt)   : ", '{:3.2f}'.format(acceptance_rate), "% \n",
              "Acceptance rate (nucleation): ", '{:3.2f}'.format(acc_rate_kmc_add), "% ", sep='')


    def print_output_and_pov(self, _mc_step, _parameters, _particles):
        """Print data: coordinates (xyz) and thermo (dat)"""
        _coord_file = "xyz/" + _parameters['out_name'] + str(_mc_step) + '.xyz' # number of particles changes, so different files
        with open(_coord_file, 'w') as fout:
            fout.write(str(len(_particles)) + "\n")
            fout.write("\n")
            for every_particle in _particles:
                fout.write(_particles[every_particle]['type']  \
                            + ' ' + str(_particles[every_particle]['x']) \
                            + ' ' + str(_particles[every_particle]['y']) \
                            + ' ' + str(_particles[every_particle]['z']) \
                            + "\n")

        _pov_file = "pov/" + _parameters['out_name'] + str(_mc_step) + '.pov' # number of particles changes, so different files
        with open(_pov_file, 'w') as fout:
            fout.write(self.pov_configuration + "\n")
            for every_particle in _particles:
                fout.write("sphere { \n" \
                            + "<"   \
                            + ' ' + str(_particles[every_particle]['x']) + ", " \
                            + ' ' + str(_particles[every_particle]['y']) + ", " \
                            + ' ' + str(_particles[every_particle]['z']) + " >, 0.5" \
                            + ' ' + "texture { pigment { color Yellow } } }" \
                            + "\n")

        _thermo_file = _parameters['out_name'] + '.dat'
        with open(_thermo_file, 'a') as fthermo:
            fthermo.write(str("{:<8d}".format(_mc_step)) + ' ' + str("{:.5f}".format(self.energy)) + '  ' + str(len(_particles)) + "\n")

    def mc_kmc_vof_evaporation(self, parameters, myparticles):
        """Main routine for evaporation"""

        self.initialise_parameters(parameters, myparticles)

        self.make_pov_xyz_directories()

        for mc_step in range(parameters['mc_steps']):       # Main MC loop
            if len(myparticles) == 0:
                self.print_final_statistics_evaporation()
                sys.exit('All particles gone before mc_step... Bye bye for now...')
            for mc_cycle in range(len(myparticles)):        # of particles may change during the simulation
                selected_particleid = random.choice(list(myparticles))
                selected_particle_cellid = myparticles[selected_particleid]['cellid']
                self.mc_nvt(selected_particleid, selected_particle_cellid, parameters, myparticles)

            selected_particleid = random.choice(list(myparticles))
            selected_particle_cellid = myparticles[selected_particleid]['cellid']
            if self.vof.cells_density[selected_particle_cellid] < self.density_threshold:
                self.mc_kmc(selected_particleid, selected_particle_cellid, parameters, myparticles)

            if mc_step >= parameters['out_equilibrium']:
                if mc_step % parameters['out_freq'] == 0:
                    self.print_output_and_pov(mc_step, parameters, myparticles)

        self.print_final_statistics_evaporation()

    def mc_kmc(self, _particleid, _particle_cellid, parameters, myparticles):
        _old_x = myparticles[_particleid]['x']
        _old_y = myparticles[_particleid]['y']
        _old_z = myparticles[_particleid]['z']
        _energy_old, _energy_wall_old, _flag_old = self.particle_energy(parameters, myparticles, _particleid, _particle_cellid, _old_x, _old_y, _old_z)
        try_x = myparticles[_particleid]['x'] + ( (rng() - 0.5) * self.dr )
        try_y = myparticles[_particleid]['y'] + ( (rng() - 0.5) * self.dr )
        try_z = myparticles[_particleid]['z'] + ( (rng() - 0.5) * self.dr )
        # Periodic Boundary Conditions
        if try_x < 0.0: try_x += self.boxX
        if try_x > self.boxX: try_x -= self.boxX
        if try_y < 0.0: try_y += self.boxY
        if try_y > self.boxY: try_y -= self.boxY
        if try_z < 0.0: try_z += self.boxZ
        if try_z > self.boxZ: try_z -= self.boxZ
        # find the new cell of the particle since particle may have moved to another cell
        _icellx = math.floor(try_x / self.vof.gridsize)
        _icelly = math.floor(try_y / self.vof.gridsize)
        _icellz = math.floor(try_z / self.vof.gridsize)
        _particle_cellid_new = str(_icellx) + 'x' + str(_icelly) + 'x' + str(_icellz)
        _energy_new, _energy_wall_new, _flag_new = self.particle_energy(parameters, myparticles, _particleid, _particle_cellid_new, try_x, try_y, try_z)
        # print("Old", _energy_old, "new", _energy_new, "difference", _energy_new-_energy_old)
        self.Nattempt += 1
        if _flag_new == False:  # remove the particle and do the housekeeping
            if rng() < math.exp(-self.beta * ( 0.0  - _energy_old + self.mu )):
                # print(_energy_new, _energy_old, _energy_new - _energy_old)
                self.Nacc_remove += 1
                self.energy += (0.0 - _energy_old)   # Since the particle is removed, consider the _energy_new=0.0
                # 1. remove particle from the dictionary of particles
                del myparticles[_particleid]
                if len(myparticles) == 0:
                    self.print_final_statistics_evaporation()
                    sys.exit('The last particle has just gone...')
                self.ids_stock.insert(0, _particleid)
                # 2. remove particle from the cell list (Still did not move it to the new cell, so use the old cell)
                self.vof.cells_particles[_particle_cellid].remove(_particleid)
                self.vof.cells_density[_particle_cellid] = float(len(self.vof.cells_particles[_particle_cellid])) / self.vof.cellvolume
        if _flag_new == True:
            if rng() < math.exp( -self.beta * (_energy_new - _energy_old) ):
                self.Nacc += 1
                self.energy += (_energy_new - _energy_old)
                if _particle_cellid_new != _particle_cellid:  # cells housekeeping in case the particle moved to a new cell
                    myparticles[_particleid]['cellid'] = _particle_cellid_new
                    self.vof.cells_particles[_particle_cellid].remove(_particleid)
                    self.vof.cells_particles[_particle_cellid_new].append(_particleid)
                    self.vof.cells_density[_particle_cellid] = float(len(self.vof.cells_particles[_particle_cellid])) / self.vof.cellvolume
                    self.vof.cells_density[_particle_cellid_new] = float(len(self.vof.cells_particles[_particle_cellid_new])) / self.vof.cellvolume
                myparticles[_particleid]['x'] = try_x
                myparticles[_particleid]['y'] = try_y
                myparticles[_particleid]['z'] = try_z

        # Realise the kmc step for the particles that are in the old cell (in case it changed) of the particle
        # 1. Choose randomly a particle from the old cell and try to remove it - Check acceptance with Metropolis
        if len(self.vof.cells_particles[_particle_cellid]) > 0:
            self.Nattempt_kmc_remove += 1
            _selected_particleid = random.choice(self.vof.cells_particles[_particle_cellid])
            _coordx = myparticles[_selected_particleid]['x']
            _coordy = myparticles[_selected_particleid]['y']
            _coordz = myparticles[_selected_particleid]['z']
            _energy_kmc_old, _energy_kmc_wall_old, _flag_kmc_old = self.particle_energy(parameters, myparticles, _selected_particleid,
                                                                            _particle_cellid, _coordx, _coordy, _coordz)

            if rng() < math.exp( -self.beta * (0.0 - _energy_kmc_old + self.mu) ):
                self.Nacc_kmc_remove += 1
                self.energy += (0.0 - _energy_kmc_old)
                del myparticles[_selected_particleid]
                if len(myparticles) == 0:
                    self.print_final_statistics_evaporation()
                    sys.exit('The last particle has just gone...')
                self.ids_stock.insert(0, _selected_particleid)
                # 2. remove particle from the cell list (Still did not move it to the new cell, so use the old cell)
                self.vof.cells_particles[_particle_cellid].remove(_selected_particleid)
                self.vof.cells_density[_particle_cellid] = float(len(self.vof.cells_particles[_particle_cellid])) / self.vof.cellvolume

        # 2. Try to put a particle to the old cell - Check acceptance with Metropolis
        self.Nattempt_kmc_add += 1
        # coordinates should be within the _particle_cellid   cell ---> Define its coordinates
        _test_particle_id = 0
        _test_particle = {}
        if len(self.ids_stock) > 0:
            _test_particle_id = self.ids_stock[0]   # remove the id from ids_stock, I have successfully added the particle
        else: # generate ids
            max_id = max(list(myparticles))
            additional_ids = [ k for k in range(max_id+1, max_id+101)]  # generate 100 ids for stock.
            self.ids_stock.extend(additional_ids)
            _test_particle_id = self.ids_stock[0]
        # Generate coordinates within the chosen cell
        _coordx = self.vof.cells_size[_particle_cellid]['xlo'] + ( rng() * self.vof.gridsize )
        _coordy = self.vof.cells_size[_particle_cellid]['ylo'] + ( rng() * self.vof.gridsize )
        _coordz = self.vof.cells_size[_particle_cellid]['zlo'] + ( rng() * self.vof.gridsize )
        # print(_particle_cellid, _coordx, _coordy, _coordz)
        # Give this new particle a temporary id from the stocks list <--> check if stocks empty, otherwise generate new ids
        _energy_kmc_new, _energy_kmc_wall_old, _flag_kmc_old = self.particle_energy(parameters, myparticles,
                                                                                    _test_particle_id,
                                                                                    _particle_cellid, _coordx, _coordy,
                                                                                    _coordz)

        if rng() < math.exp(-self.beta * (_energy_kmc_new - 0.0 - self.mu)):  #old energy is zero
            self.Nacc_kmc_add += 1
            self.energy += (_energy_new - 0.0)     # old energy is zero since particle did not exist
            # Add particle to the cell list and ALSO to the myparticles dictionary!!!!!
            self.vof.cells_particles[_particle_cellid].append(_test_particle_id)
            self.vof.cells_density[_particle_cellid] = float(
                len(self.vof.cells_particles[_particle_cellid])) / self.vof.cellvolume
            # print(_test_particle_id, myparticles)
            _test_particle = {'type': 'A', 'cellid': _particle_cellid, 'x': _coordx, 'y': _coordy, 'z': _coordz}
            myparticles[_test_particle_id] = _test_particle
            self.ids_stock.pop(0)
            # print(_test_particle_id, _particle_cellid, self.vof.cells_particles[_particle_cellid],  myparticles)


    def print_final_statistics_evaporation(self):
        """Printing final statistics for evaporation"""
        if self.Nattempt == 0:
            acceptance_rate = 0.0
            acceptance_rate_mc_remove = 0.0
        else:
            acceptance_rate = (float(self.Nacc)/float(self.Nattempt))*100
            acceptance_rate_mc_remove = (float(self.Nacc_remove)/float(self.Nattempt))*100

        if self.Nattempt_kmc_remove == 0:
            acc_rate_kmc_remove = 0.0
        else:
            acc_rate_kmc_remove = (float(self.Nacc_kmc_remove)/float(self.Nattempt_kmc_remove))*100

        if self.Nattempt_kmc_add == 0:
            acc_rate_kmc_add = 0.0
        else:
            acc_rate_kmc_add = (float(self.Nacc_kmc_add)/float(self.Nattempt_kmc_add))*100

        print("Acceptance rate (std nvt)   : ", '{:3.2f}'.format(acceptance_rate), "% \n",
              "Acceptance rate (MC remove) : ", '{:3.2f}'.format(acceptance_rate_mc_remove), "% \n",
              "Acceptance rate (KMC remove): ", '{:3.2f}'.format(acc_rate_kmc_remove), "% \n",
              "Acceptance rate (KMC add)   : ",'{:3.2f}'.format(acc_rate_kmc_add), "% ", sep='')


    def particle_energy(self, _parameters, _particles, _particleid, _particle_cellid, _coordx, _coordy, _coordz):
        """Calculate the energy of the selected particle with the particles in the surrounding cells"""

        _energy0 = 0.0
        _flag = False

        if _parameters['mc_potential'] == 'VDW':
            eps4 = 4.0 * 1.0  # epsilon = 1.0 is set for the interaction between the particles.
            rc = _parameters['mc_cutoff']  # same cutoff for the particle and wall potential
            rc2 = rc * rc
            rc6 = rc2 * rc2 * rc2
            rc6i = 1 / rc6
            ecut = (eps4 * ((rc6i * rc6i) - rc6i))  # energy at the cutoff for shifted potential
            # Calculate energy of interactions of the selected particle with the other particles in the cell
            for every_particle_in_the_cell in self.vof.cells_particles[_particle_cellid]:
                if every_particle_in_the_cell != _particleid:
                    dx = _coordx - _particles[every_particle_in_the_cell]['x']
                    dy = _coordy - _particles[every_particle_in_the_cell]['y']
                    dz = _coordz - _particles[every_particle_in_the_cell]['z']
                    if dx > self.hboxX:
                        dx -= self.boxX  # minimum image convention
                    elif dx < -self.hboxX:
                        dx += self.boxX
                    if dy > self.hboxY:
                        dy -= self.boxY
                    elif dy < -self.hboxY:
                        dy += self.boxY
                    if dz > self.hboxZ:
                        dz -= self.boxZ
                    elif dz < -self.hboxZ:
                        dz += self.boxZ
                    r2 = (dx * dx) + (dy * dy) + (dz * dz)
                    if r2 <= rc2:
                        r6i = 1.0 / (r2 * r2 * r2)  # for all particles sigma = 1.0
                        _energy0 += ((eps4 * ((r6i * r6i) - r6i)) - ecut)
                        if r2 <= self.kmc_cutoff_square:
                            _flag = True

            # Calculate energy between selected particle and particles in neighbouring cells
            for every_neigh_cell in self.vof.cells_neighs[_particle_cellid]:
                for every_particle_in_the_cell in self.vof.cells_particles[every_neigh_cell]:
                    if every_particle_in_the_cell != _particleid:
                        dx = _coordx - _particles[every_particle_in_the_cell]['x']
                        dy = _coordy - _particles[every_particle_in_the_cell]['y']
                        dz = _coordz - _particles[every_particle_in_the_cell]['z']
                        if dx > self.hboxX:
                            dx -= self.boxX  # minimum image convention
                        elif dx < -self.hboxX:
                            dx += self.boxX
                        if dy > self.hboxY:
                            dy -= self.boxY
                        elif dy < -self.hboxY:
                            dy += self.boxY
                        if dz > self.hboxZ:
                            dz -= self.boxZ
                        elif dz < -self.hboxZ:
                            dz += self.boxZ
                        r2 = (dx * dx) + (dy * dy) + (dz * dz)
                        if r2 <= rc2:
                            r6i = 1.0 / (r2 * r2 * r2)  # for all particles sigma = 1.0
                            _energy0 += ((eps4 * ((r6i * r6i) - r6i)) - ecut)
                            if r2 <= self.kmc_cutoff_square:
                                _flag = True


        # wall energy based on LJ9-3 potential with the wall at z=0. No need to loop over the cells
        _energy_wall = 0.0
        if _parameters['mc_wall_eps'] != 0.0:
            eps4wall = 4.0 * _parameters['mc_wall_eps']
            rc = _parameters['mc_cutoff']  # same cutoff for particles and wall. Repeat here in case of inputting the wall cutoff later
            rc3 = rc * rc * rc
            rc3i = 1.0 / rc3
            rc9 = rc3 * rc3 * rc3
            rc9i = 1.0 / rc9
            ecut93 = eps4wall * (rc9i - rc3i)  # energy at the cutoff in case of shifting
            r3 = _coordz * _coordz * _coordz
            if r3 <= rc3:
                r3i = 1.0 / r3
                r9i = r3i * r3i * r3i
                _energy_wall = ((eps4wall * (r9i - r3i)) - ecut93)
                _energy0 += _energy_wall

        return _energy0, _energy_wall, _flag

    def initial_energy(self, _parameters, _particles):
        """The initial energy calculated at the beginning of the simulation based on particles dictionary
        Then, the cells will be used to calculate energy differences without needing the right order of the particles"""

        _energy0 = 0.0

        if _parameters['mc_potential'] == 'VDW':
            eps4 = 4.0 * 1.0 # epsilon = 1.0 is set for the interaction between the particles.
            rc = _parameters['mc_cutoff']  # same cutoff for the particle and wall potential
            assert rc < self.vof.gridsize, "The cutoff must be smaller than the gridsize!!!"
            rc2 = rc * rc
            rc6 = rc2 * rc2 * rc2
            rc6i = 1 / rc6
            ecut = eps4 * ( (rc6i * rc6i) - rc6i )    # energy at the cutoff (shifted potential to zero), sigma = 1
            for _particleid1 in range(len(_particles)-1):  # at the very beginning, it is fine to use the indices since particles ids are in order
                for _particleid2 in range(_particleid1+1,len(_particles)):
                    dx = _particles[_particleid1]['x'] - _particles[_particleid2]['x']
                    dy = _particles[_particleid1]['y'] - _particles[_particleid2]['y']
                    dz = _particles[_particleid1]['z'] - _particles[_particleid2]['z']
                    if dx > self.hboxX:  # minimum image convention
                        dx -= self.boxX
                    elif dx < -self.hboxX:
                        dx += self.boxX
                    if dy > self.hboxY:
                        dy -= self.boxY
                    elif dy < -self.hboxY:
                        dy += self.boxY
                    if dz > self.hboxZ:
                        dz -= self.boxZ
                    elif dz < -self.hboxZ:
                        dz += self.boxZ
                    r2 = (dx * dx) + (dy * dy) + (dz * dz)
                    if r2 <= rc2:
                        r6i = 1.0 / (r2 * r2 * r2)    # for all particles sigma = 1.0
                        _energy0 += ( ( eps4 * ( (r6i * r6i) - r6i ) ) - ecut  )

        # wall energy based on LJ9-3 potential. Wall at z=0
        rc = _parameters['mc_cutoff']  # For now, same cutoff for particles and wall.
        eps4wall = 4.0 * _parameters['mc_wall_eps']
        rc3 = rc * rc * rc
        rc3i = 1.0 / rc3
        rc9 = rc3 * rc3 * rc3
        rc9i = 1.0 / rc9
        ecut93 = eps4wall * (rc9i - rc3i)  # energy at the cutoff in case of shifting
        for _particleid1 in range(len(_particles)):  # The position of the wall is always considered at z=0
            r3 = _particles[_particleid1]['z'] * _particles[_particleid1]['z'] * _particles[_particleid1]['z']
            if r3 <= rc3:
                r3i = 1.0 / r3
                r9i = r3i * r3i *r3i
                _energy0 += ( (eps4wall * (r9i - r3i)) - ecut93 )

        return _energy0
