# Supplementary material for: Off-Lattice Monte-Carlo Approach for Studying Nucleation and Evaporation Phenomena at the Molecular Scale
Source: Materials (Basel). 2021 Apr 21;14(9):2092. doi: 10.3390/ma14092092 (PMC8122685; doi:10.3390/ma14092092)
Supplement: Supplementary file 1 [file materials-14-02092-s001.zip › MC_VOF_code/src/rng.py]

def rng(m=2**32, a=1103515245, c=12345):
    rng.current = (a*rng.current + c) % m
    return rng.current/m

# setting the seed
rng.current = 1
