# Supplementary material for: Off-Lattice Monte-Carlo Approach for Studying Nucleation and Evaporation Phenomena at the Molecular Scale
Source: Materials (Basel). 2021 Apr 21;14(9):2092. doi: 10.3390/ma14092092 (PMC8122685; doi:10.3390/ma14092092)
Supplement: Supplementary file 1 [file materials-14-02092-s001.zip › MC_VOF_code/src/particles.py]

class Particles:
    """ Everything about particles"""

    def __init__(self):
        """Initialise the properties of the particle (list of dictionaries; a dictionary of properties for each particle"""
        self.myparticles = {}   # Using a dictionary makes removing/adding particles easier

    def read_coordinates(self,_coord_file):
        """Read the initial coordinates from the input file."""
        print("Reading initial coordinates from:", _coord_file)
        with open(_coord_file, 'r') as fin:
            Ntot = int(fin.readline().rstrip())
            fin.readline().rstrip()
            icount = 0
            for each_row in fin:
                _type, _x, _y, _z = each_row.split()
                self.myparticles[icount] = {'type': _type, 'cellid': '', 'x': float(_x), 'y': float(_y), 'z': float(_z)}
                icount += 1

        assert len(self.myparticles) == Ntot, "The number of particles in the header and the rows do not match"
        assert len(self.myparticles) == icount, "The total number of initial ids does not match the number of particles"

        return None
