# Supplementary material for: Off-Lattice Monte-Carlo Approach for Studying Nucleation and Evaporation Phenomena at the Molecular Scale
Source: Materials (Basel). 2021 Apr 21;14(9):2092. doi: 10.3390/ma14092092 (PMC8122685; doi:10.3390/ma14092092)
Supplement: Supplementary file 1 [file materials-14-02092-s001.zip › MC_VOF_code/src/input.py]

import argparse
import configparser


class InputError(Exception):
    pass


class Input:
    """Read Input parameters from the Input file"""

    def __init__(self):
        """Setting up the standard values to start the simulation in case anything else goes wrong"""
        self.parameters = {'mc_t': 1.0, 'mc_steps': 0, 'mc_mode': 'evaporation',
                           'mc_potential': 'VDW', 'mc_cutoff': 2.5, 'mc_wall_eps': 1.0, 'coord_file' : 'file.xyz',
                            'mc_dr': 0.4,
                            'mu': -1.0, 'kmc_cutoff': 0.0, 'kmc_density': 0.65,
                           'vof_gridsize': 0, 'lx_box': 0, 'lz_box': 0,
                           'out_equilibrium': 0, 'out_freq': 0,
                           'out_name': 'out'}

    def read_arguments(self):
        """Take the input filename from the command line"""
        _text = "Monte Carlo - VOF algorithm for simulating sessile droplet nucleation and evaporation"
        _parser = argparse.ArgumentParser(description=_text)
        _parser.add_argument("-i", "--input", help="Provide the input file")
        _args = _parser.parse_args()
        if _args.input == None:
            raise InputError("Call for help with -h to check syntax")
        return _args.input

    def read_parameters(self):
        """Read simulation parameters from the input file"""
        _config = configparser.ConfigParser()
        _config.sections()
        _inputfile = self.read_arguments()  # read the input file
        _config.read(_inputfile)
#        print(_config.sections())
        print("Reading input parameters from   :", _inputfile)
        for key in _config.sections():     # read input from the file and update properties in the standard self.parameters
            for eachkey in _config[key]:
#                print(key, ":", eachkey, "-->", _config[key][eachkey])
                if eachkey == 'mc_t' or eachkey =='mc_wall_eps' or eachkey == 'mc_cutoff' or \
                        eachkey == 'mu' or eachkey == 'kmc_cutoff' or eachkey == 'mc_dr' or eachkey == 'kmc_density':
                    self.parameters[eachkey] = float(_config[key][eachkey])  # convert the properties to float
                elif eachkey == 'mc_potential' or eachkey == 'coord_file' or eachkey == 'out_name' or eachkey == 'mc_mode':
                    self.parameters[eachkey] = str(_config[key][eachkey])    # Make sure these properties remain as strings
                else:
                    self.parameters[eachkey] = int(_config[key][eachkey])    # Convert all the other properties in int

        # for key in self.parameters:   # print all simulation parameters
        #     print(key, "->", self.parameters[key])

        return self.parameters['coord_file']
