# Supplementary material for: Off-Lattice Monte-Carlo Approach for Studying Nucleation and Evaporation Phenomena at the Molecular Scale
Source: Materials (Basel). 2021 Apr 21;14(9):2092. doi: 10.3390/ma14092092 (PMC8122685; doi:10.3390/ma14092092)
Supplement: Supplementary file 1 [file materials-14-02092-s001.zip › MC_VOF_code/src/simulator.py]

from .input import Input
from .particles import Particles
from .methods import Methods

class Simulator:
    """Main simulator engine"""

    def __init__(self):
        """Initialise things"""
        self.input = Input()
        self.particles = Particles()
        self.method = Methods()

    def run(self):
        # MC, Kinetic MC, VOF
        _coord_file = self.input.read_parameters()
        self.particles.read_coordinates(_coord_file)
        if self.input.parameters['mc_mode'] == 'evaporation':
            self.method.mc_kmc_vof_evaporation(self.input.parameters, self.particles.myparticles)
        elif self.input.parameters['mc_mode'] == 'nucleation':
            self.method.mc_kmc_vof_nucleation(self.input.parameters, self.particles.myparticles)
        elif self.input.parameters['mc_mode'] == 'std_nvt':
            self.method.standard_nvt(self.input.parameters, self.particles.myparticles)
        else:
            print("'mc_mode' = [ evaporation | nucleation | std_nvt ]")
            print("Exiting ... ")
            raise SystemExit
