# Supplementary material for: Off-Lattice Monte-Carlo Approach for Studying Nucleation and Evaporation Phenomena at the Molecular Scale
Source: Materials (Basel). 2021 Apr 21;14(9):2092. doi: 10.3390/ma14092092 (PMC8122685; doi:10.3390/ma14092092)
Supplement: Supplementary file 1 [file materials-14-02092-s001.zip › MC_VOF_code/src/vof.py]

import math

class VOF:
    """The VOF lattice"""
    def __init__(self):   # the cell count starts from 0,0,0. I use separate counters for cell properties for clarity
        self.cells_neighs = {}   # Neighboring cells for each cell --> cellid: [neigboring cells list]
        self.cells_density = {}  # the density of the cell --> cellid: float
        self.cells_particles = {}  # the particle ids of each cell  --> cellid: [list of particle ids ]
        self.cells_size = {}      # Cell boundaries --> cellid: ['xlo': xxxx , 'xhi': xxx, 'ylo': xxxx, 'yhi': xxx, 'zlo': xxxx, 'zhi': xxx]
        self.gridsize = 0.0
        self.cellvolume = 0.0

    def initialise_cells(self,_parameters,_particles):
        self.gridsize = float(_parameters['vof_gridsize'])
        _lx_box = float(_parameters['lx_box'])
        _ly_box = _lx_box
        _lz_box = float(_parameters['lz_box'])
        assert self.gridsize < _lx_box/2.0 and self.gridsize < _ly_box/2.0 and self.gridsize < _lz_box/2.0, "vof_gridsize parameter is too large"
        # calculate the number of cells needed for the simulation domain
        _nx = math.floor(_lx_box/self.gridsize)
        _ny = math.floor(_ly_box/self.gridsize)
        _nz = math.floor(_lz_box/self.gridsize)
        # This is to check that number of cells and box size is in accordance
        _lx_box_nx = self.gridsize * _nx
        _ly_box_ny = self.gridsize * _ny
        _lz_box_nz = self.gridsize * _nz
        assert _lx_box_nx == _lx_box and _ly_box_ny == _ly_box and _lz_box_nz == _lz_box, "Gridsize does not match simulation domain size"
        # Assign the neighbours to each cell
        for ix in range(_nx):
            for iy in range(_ny):
                for iz in range(_nz):
                    cellkey = str(ix) + 'x' + str(iy) + 'x' + str(iz)
                    _tempdict = {}
                    _tempdict['xlo'] =  ix * self.gridsize
                    _tempdict['xhi'] = (ix * self.gridsize) + self.gridsize
                    _tempdict['ylo'] =  iy * self.gridsize
                    _tempdict['yhi'] = (iy * self.gridsize) + self.gridsize
                    _tempdict['zlo'] =  iz * self.gridsize
                    _tempdict['zhi'] = (iz * self.gridsize) + self.gridsize
                    self.cells_size[cellkey] = _tempdict
                    self.cells_neighs[cellkey] = []
                    self.cells_density[cellkey] = 0.0
                    self.cells_particles[cellkey] = []
                    for xneigh in (-1,0,1):    # finding the neighbours
                        for yneigh in (-1,0,1):
                            for zneigh in (-1,0,1):
                                xindex = ix + xneigh
                                yindex = iy + yneigh
                                zindex = iz + zneigh
                                tempneigh = str(xindex) + 'x' + str(yindex) + 'x' + str(zindex)
                                if tempneigh != cellkey:  # consider the PBC for the cells
                                    if xindex == -1: xindex = _nx -1
                                    if xindex == _nx: xindex = 0
                                    if yindex == -1: yindex = _ny -1
                                    if yindex == _ny: yindex = 0
                                    if zindex == -1: zindex = _nz -1
                                    if zindex == _nz: zindex = 0
                                    tempneigh = str(xindex) + 'x' + str(yindex) + 'x' + str(zindex)
                                    self.cells_neighs[cellkey].append(tempneigh)
        # print(self.cells_size)
        # for key in self.cells_neighs:
        #     print(key, self.cells_neighs[key], self.cells_particles[key], self.cells_density[key])

        # Assign particle ids to each cell
        for _particleid in _particles:
            icellx = math.floor(_particles[_particleid]['x'] / self.gridsize)
            icelly = math.floor(_particles[_particleid]['y'] / self.gridsize)
            icellz = math.floor(_particles[_particleid]['z'] / self.gridsize)
            cellkey = str(icellx) + 'x' + str(icelly) + 'x' + str(icellz)
            self.cells_particles[cellkey].append(_particleid)
            _particles[_particleid]['cellid'] = cellkey

        # print(_particles)
        # print(self.cells_particles)

        # Initialise cells density
        self.cellvolume = self.gridsize * self.gridsize * self.gridsize
        for _thiscell in self.cells_density:
            self.cells_density[_thiscell] = float(len(self.cells_particles[_thiscell])) / self.cellvolume
            # print(_thiscell, self.cells_density[_thiscell],len(self.cells_particles[_thiscell]), self.gridsize, self.cellvolume )
        print("Box size: ", "Lx=", _lx_box, " Ly=", _ly_box, " Lz=", _lz_box, sep='')
        print("Grid size:", self.gridsize)
        print("# of cells: ", "nx=", _nx, " ny=", _ny, " nz=", _nz, sep='')
        return _lx_box, _ly_box, _lz_box    # return the new box dimensions to use later for periodic boundary conditions
